# Supplementary material for: Distinct solvation patterns of OH− versus H3O+ charge defects at electrified gold/water interfaces govern their properties
Source: Nat Commun. 2025 Sep 19;16:8325. doi: 10.1038/s41467-025-63832-1 (PMC12449469; doi:10.1038/s41467-025-63832-1)
Supplement: Supplementary file 4 — Source Data [file 41467_2025_63832_MOESM4_ESM.zip › data/si/fig4/upper/h3o_pos_9.dat]

0.0 3.2019934268300014
0.0005 3.2088409772100013
0.001 3.2173977693000007
0.001 3.2173977693000007
0.0015 3.2288385760400002
0.002 3.244306419750001
0.0025 3.2638330510500007
0.003 3.2849366298100007
0.0035 3.3023306777999997
0.004 3.3103106669600004
0.0045 3.306701679819999
0.005 3.2945994018299993
0.0055 3.27986182238
0.006 3.2672462426999997
0.0065 3.2586841588400004
0.007 3.253995650620001
0.0075 3.25222290767
0.008 3.252434578469999
0.0085 3.2539586082299996
0.009 3.2563981142000005
0.0095 3.2595202584999994
0.01 3.2632244975000004
0.0105 3.2674790805799985
0.011 3.2723051748200005
0.0115 3.277766281460001
0.012 3.283936485280001
0.0125 3.2908475369000003
0.013 3.2983618503
0.0135 3.306003166179999
0.014 3.312871883639999
0.0145 3.3179361075299996
0.015 3.3206772443900006
0.0155 3.32144455104
0.016 3.3211852543099996
0.0165 3.3207989551
0.017 3.32075662094
0.0175 3.3211587954599997
0.018 3.3218943514899992
0.0185 3.3228415783199994
0.019 3.3239105158600006
0.0195 3.3250852887999995
0.02 3.3264241066099993
0.0205 3.328075138850001
0.021 3.330355891720001
0.0215 3.333949003550001
0.022 3.3403520452499995
0.0225 3.3530417097099994
0.023 3.379759856439999
0.0235 3.4361119151699997
0.024 3.5465035291399998
0.0245 3.7307682523100008
0.025 3.9712474481899998
0.0255 4.198544845
0.026 4.331458232090001
0.0265 4.321567913959998
0.027 4.167826120150001
0.0275 3.9261298171700014
0.028 3.68873043143
0.0285 3.51882228027
0.029 3.4220040563500005
0.0295 3.374833218569999
0.03 3.354063021320001
0.0305 3.34549564569
0.031 3.34219358121
0.0315 3.3411511025200005
0.032 3.3410981848200008
0.0325 3.3415162346500002
0.033 3.3421671223600002
0.0335 3.3429503043199995
0.034 3.34383932168
0.0345 3.3449082592200012
0.035 3.34640053836
0.0355 3.3489088373400007
0.036 3.353750806890001
0.0365 3.363519414309999
0.037 3.3822787389599993
0.0375 3.4140664013499995
0.038 3.458623104749999
0.0385 3.5066459174999993
0.039 3.5411905920600004
0.0395 3.547884681110001
0.04 3.5254158256899997
0.0405 3.485267166700001
0.041 3.4422979943000014
0.0415 3.4063880430800006
0.042 3.3805853725599997
0.0425 3.3636993344899997
0.043 3.35326396405
0.0435 3.34710434377
0.044 3.343680568580001
0.0445 3.341992493950001
0.045 3.341410399249999
0.0455 3.3415426935
0.046 3.3421565388200003
0.0465 3.3431143491899986
0.047 3.344347331599999
0.0475 3.34581844366
0.048 3.3475171018299994
0.0485 3.3494274308000014
0.049 3.351491221099999
0.0495 3.3535973455600017
0.05 3.3556029263899996
0.0505 3.3573968364200004
0.051 3.3589737838800007
0.0515 3.3604872300999995
0.052 3.362191180040001
0.0525 3.3643978481299994
0.053 3.3674882418100003
0.0535 3.3720127051599986
0.054 3.378759711909999
0.0545 3.3887770325199993
0.055 3.4031812304600004
0.0555 3.42276607123
0.056 3.4474892206699996
0.0565 3.4760700704400014
0.057 3.505693398899999
0.0575 3.531707740219999
0.058 3.5479852247400006
0.0585 3.5488583667899993
0.059 3.5323797950100007
0.0595 3.502819967789999
0.06 3.4693812731600007
0.0605 3.441096762509999
0.061 3.4221839765300013
0.0615 3.4119285262700005
0.062 3.4075998584099993
0.0625 3.4067055492800007
0.063 3.407647484340001
0.0635 3.4095313544599994
0.064 3.411896775649999
0.0645 3.4145426606500004
0.065 3.4174266753000007
0.0655 3.420633487919999
0.066 3.42438535285
0.0665 3.42920086355
0.067 3.436223042339999
0.0675 3.44804485652
0.068 3.47015916335
0.0685 3.510884625270001
0.069 3.5604949690199996
0.0695 3.517419961219999
0.07 3.3437387780500005
0.0705 3.218360871439999
0.071 3.1645118199200004
0.0715 3.1453714878299985
0.072 3.1444083856900003
0.0725 3.1597968528499996
0.073 3.200114848480001
0.0735 3.2812535578900013
0.074 3.3993129465900003
0.0745 3.49583483139
0.075 3.534290123979999
0.0755 3.5404021183299994
0.076 3.53833832803
0.0765 3.535300852049999
0.077 3.5297180346999992
0.0775 3.5121387747599995
0.078 3.458940610950001
0.0785 3.3460459897699986
0.079 3.216704547430001
0.0795 3.1385609798399985
0.08 3.105942509560001
0.0805 3.0935650595299995
0.081 3.0889823867099997
0.0815 3.0881992047500004
0.082 3.0915436033900017
0.0825 3.1052704547699994
0.083 3.1554152672900004
0.0835 3.3074636947
0.084 3.4880559294899998
0.0845 3.5363168718900004
0.085 3.5374757695199994
0.0855 3.5358406125899995
0.086 3.535930572679999
0.0865 3.537237639869999
0.087 3.5392643877800003
0.0875 3.5417832703000007
0.088 3.544672576719999
0.0885 3.547874097570001
0.089 3.5513984163900014
0.0895 3.555398994509999
0.09 3.5603467994600004
0.0905 3.5673160605499996
0.091 3.5780266030299996
0.0915 3.59291235204
0.092 3.6052845102999997
0.0925 3.6025063310500007
0.093 3.59159999308
0.0935 3.603136051679999
0.094 3.656709931159999
0.0945 3.7447438168800007
0.095 3.829798436090001
0.0955 3.86245394876
0.096 3.83027998716
0.0965 3.767752432839999
0.097 3.71008801515
0.0975 3.669701226510001
0.098 3.644962201760001
0.0985 3.6309654701099996
0.099 3.6236681192800004
0.0995 3.6205195161300017
0.1 3.6200750074500005
0.1005 3.621620204290001
0.101 3.6249063934600008
0.101 3.6249063934600008
0.1015 3.6300129515100013
0.102 3.637230925790001
0.1025 3.6469307401999993
0.103 3.659334649079999
0.1035 3.6740775203
0.104 3.68970411711
0.1045 3.703415093180001
0.105 3.7118237157099996
0.1055 3.712564563510001
0.106 3.7056588036599996
0.1065 3.693461273809999
0.107 3.6793322479099997
0.1075 3.666065780520001
0.108 3.6551700260899986
0.1085 3.6470842015299985
0.109 3.6416760125900014
0.1095 3.638527409439999
0.11 3.6371145068500015
0.1105 3.636939878439999
0.111 3.6376436838499986
0.1115 3.63904071113
0.112 3.641130960280001
0.1125 3.644099643249999
0.113 3.6484283111100018
0.1135 3.655037731840001
0.114 3.66561598007
0.1145 3.6829624021299994
0.115 3.711209870390001
0.1155 3.7549357659
0.116 3.815828163289999
0.1165 3.8863145396900007
0.117 3.944788598189999
0.1175 3.96308224708
0.118 3.9287333680099996
0.1185 3.8589084628599997
0.119 3.7850088948100007
0.1195 3.7279371553600003
0.12 3.6915403613000004
0.1205 3.670685495730001
0.121 3.6592446889899994
0.1215 3.6530004003900016
0.122 3.64970891945
0.1225 3.6484759370399997
0.123 3.6493173284699987
0.1235 3.6528786896800005
0.124 3.66046179609
0.1245 3.6741357297699997
0.125 3.69649345802
0.1255 3.72964639707
0.126 3.7730653699200003
0.1265 3.82120989338
0.127 3.863242422489999
0.1275 3.8871453475800015
0.128 3.886552669340001
0.1285 3.864501863750001
0.129 3.830401697870001
0.1295 3.7937985247800006
0.13 3.76044449847
0.1305 3.732371658620001
0.131 3.7095694216900013
0.1315 3.6913710246599996
0.132 3.6770462032699998
0.1325 3.66594936158
0.133 3.65751957197
0.1335 3.6512964504500003
0.134 3.6470048249800007
0.1345 3.644665862640001
0.135 3.6446076531700013
0.1355 3.647306455870001
0.136 3.65300569216
0.1365 3.661250269820001
0.137 3.6707489969700005
0.1375 3.6800307615499994
0.138 3.6887039725800017
0.1385 3.6985307894699995
0.139 3.713839880080001
0.1395 3.741822759839999
0.14 3.793750898850001
0.1405 3.88644683394
0.141 4.038807475780001
0.1415 4.25179592651
0.142 4.472827867639999
0.1425 4.600401858799999
0.143 4.564899373869999
0.1435 4.37641181824
0.144 4.0948631953899985
0.1445 3.8007360352500017
0.145 3.5646013825399985
0.1455 3.4130821321299996
0.146 3.3358011230499995
0.1465 3.3149780080999998
0.147 3.3419872021800012
0.1475 3.4215807147499993
0.148 3.5678081951600005
0.1485 3.7459397568999995
0.149 3.7829927304399993
0.1495 3.7022297367000006
0.15 3.6484653535
0.1505 3.627499360759999
0.151 3.6205565585199997
0.1515 3.618709730789999
0.152 3.618725606099999
0.1525 3.61949291275
0.153 3.620620059760001
0.1535 3.621974752880001
0.154 3.6235358250299994
0.1545 3.6253191515200003
0.155 3.6273247323500017
0.1555 3.6291768518500005
0.156 3.629065724680001
0.1565 3.621350324019999
0.157 3.5955846958899995
0.1575 3.5469850802100007
0.158 3.49419967446
0.1585 3.469032016340001
0.159 3.4901885128000005
0.1595 3.5584258869500003
0.16 3.6574296118800005
0.1605 3.7525280105500007
0.161 3.8048530323099987
0.1615 3.79684129253
0.162 3.73899695466
0.1625 3.6548048939600006
0.163 3.565781447249999
0.1635 3.4859762638800005
0.164 3.4221522259099997
0.1645 3.3756058169900003
0.165 3.3444425834600002
0.1655 3.3255880069499986
0.166 3.3163327012199995
0.1665 3.3152002624399985
0.167 3.3221748153000012
0.1675 3.338187711319999
0.168 3.3640380077699996
0.1685 3.398889604990001
0.169 3.4391705582300007
0.1695 3.47889058385
0.17 3.511604305989999
0.1705 3.532348044390001
0.171 3.5376027720000005
0.1715 3.5235954568100007
0.172 3.485256583160001
0.1725 3.419347587810001
0.173 3.3342823850600007
0.1735 3.25419673788
0.174 3.1992046640400007
0.1745 3.16909449274
0.175 3.15385948691
0.1755 3.14574191173
0.176 3.14091581749
0.1765 3.137777797880001
0.177 3.1356452145700002
0.1775 3.1341635189700012
0.178 3.1331580826700014
0.1785 3.1325442373499994
0.179 3.1323431500900005
0.1795 3.1326871151400004
0.18 3.133883055159999
0.1805 3.13666123441
0.181 3.1426250591999993
0.1815 3.1549442997599995
0.182 3.178365673780001
0.1825 3.2161224527300005
0.183 3.2636107967099983
0.1835 3.3072308568199995
0.184 3.33309173681
0.1845 3.3354042403
0.185 3.317703269650001
0.1855 3.289752140510001
0.186 3.2612347919800007
0.1865 3.23637934829
0.187 3.2152281436
0.1875 3.19768592605
0.188 3.18438241627
0.1885 3.175455200279999
0.189 3.17009463727
0.1895 3.1671312460700003
0.19 3.16557546569
0.1905 3.164786991959999
0.191 3.164405984520001
0.1915 3.1642048972600003
0.192 3.1640355606199995
0.1925 3.163786847429999
0.193 3.163495800079999
0.1935 3.16327354574
0.194 3.1632417951199985
0.1945 3.163437590609999
0.195 3.1637974309700008
0.1955 3.1642207725700002
0.196 3.16462294709
0.1965 3.1649616203699997
0.197 3.16524208418
0.1975 3.1654802138299987
0.198 3.165707759939999
0.1985 3.1659405978200015
0.199 3.16620518632
0.1995 3.16653856783
0.2 3.167025410670001
0.2005 3.1677768420100003
0.201 3.168962198490001
0.201 3.168962198490001
0.2015 3.1707984426800015
0.202 3.173502537150001
0.2025 3.1772014843799985
0.203 3.1818952843699995
0.2035 3.1873934334000014
0.204 3.1932090886299997
0.2045 3.1984108985400015
0.205 3.20159654408
0.2055 3.2013531226599996
0.206 3.1973419610000002
0.2065 3.19089129337
0.207 3.1841707454700012
0.2075 3.1787784318399988
0.208 3.175164152929999
0.2085 3.17301569431
0.209 3.1718144625199995
0.2095 3.17111594888
0.21 3.170639689579999
0.2105 3.170216347980001
0.211 3.16980358992
0.2115 3.16942787425
0.212 3.1692267869899995
0.2125 3.16942787425
0.213 3.1704068517
0.2135 3.1727669811199997
0.214 3.1773919880999992
0.2145 3.18537726903
0.215 3.1972943350700005
0.2155 3.2117567424799995
0.216 3.2247374542900014
0.2165 3.23147916927
0.217 3.229690551009999
0.2175 3.22078979387
0.218 3.2083858849899984
0.2185 3.1961301456700015
0.219 3.18632449586
0.2195 3.179678032739999
0.22 3.175772706480001
0.2205 3.173793584500001
0.221 3.1729627766100004
0.2215 3.17274581404
0.222 3.1728093152799994
0.2225 3.1729627766100004
0.223 3.1731268214799995
0.2235 3.1732591157300005
0.224 3.1733967017499998
0.2245 3.1736030807800004
0.225 3.17402113061
0.2255 3.1748836891200005
0.226 3.1765505966699985
0.2265 3.1794716537100003
0.227 3.18406491007
0.2275 3.190446784689999
0.228 3.1980298911
0.2285 3.2052796159999994
0.229 3.21006866785
0.2295 3.2107671814899996
0.23 3.207295780369999
0.2305 3.2010462000000013
0.231 3.1938864351899996
0.2315 3.1872188049900005
0.232 3.1816994888800005
0.2325 3.177444905799999
0.233 3.17432805327
0.2335 3.1721266769499996
0.234 3.170602647190001
0.2345 3.169565460270001
0.235 3.1688828219399996
0.2355 3.16849123096
0.236 3.1683906873300005
0.2365 3.1686129416699993
0.237 3.1692003281399996
0.2375 3.1701634302799997
0.238 3.171412288
0.2385 3.17272464696
0.239 3.1737671256499995
0.2395 3.174222217869999
0.24 3.1739258787499987
0.2405 3.172920442449999
0.241 3.1714440386200016
0.2415 3.16974538045
0.242 3.1680361387400007
0.2425 3.1664538995100004
0.243 3.1651150817000007
0.2435 3.164114937170001
0.244 3.1635328424700004
0.2445 3.163479924769999
0.245 3.164141396019999
0.2455 3.165771261179999
0.246 3.1687187770700005
0.2465 3.17333849228
0.247 3.1799214541599996
0.2475 3.18863170758
0.248 3.1994110430700013
0.2485 3.2119154955799987
0.249 3.2253936337699995
0.2495 3.23861247523
0.25 3.2500797408199995
0.2505 3.2583931114899984
0.251 3.2623196048299983
0.2515 3.2604621935599996
0.252 3.2513391820799997
0.2525 3.2347865255199997
0.253 3.21327548047
0.2535 3.1911558818699985
0.254 3.1722854300499987
0.2545 3.1583151572500006
0.255 3.1488640560300007
0.2555 3.1426991439800007
0.256 3.1386668152399997
0.2565 3.1359362619199986
0.257 3.1339888905599986
0.2575 3.1324913196499997
0.258 3.1312424619299994
0.2585 3.13015764908
0.259 3.12920513048
0.2595 3.1284431156000005
0.26 3.127998606920001
0.2605 3.1280991505500007
0.261 3.1291098786200005
0.2615 3.1314594245
0.262 3.1354600026199995
0.2625 3.1409846104999994
0.263 3.14737177689
0.2635 3.1536531078799994
0.264 3.158913127259999
0.2645 3.16229986006
0.265 3.1627337851999995
0.2655 3.1594475960299997
0.266 3.15292813539
0.2665 3.1450381063200004
0.267 3.137804256729999
0.2675 3.13241723487
0.268 3.1291098786200005
0.2685 3.1276652254099995
0.269 3.12787160444
0.2695 3.1297607663300004
0.27 3.13371371852
0.2705 3.14057714421
0.271 3.15189094847
0.2715 3.1703909763900002
0.272 3.2009086139800003
0.2725 3.2513603491599996
0.273 3.33244614087
0.2735 3.452119519419999
0.274 3.6026862512299997
0.2745 3.7523798409899998
0.275 3.8583104928499994
0.2755 3.8892355967300007
0.276 3.8365136922199996
0.2765 3.716469889770001
0.277 3.5673742700199993
0.2775 3.4314604493399985
0.278 3.3316259165199993
0.2785 3.267669584299999
0.279 3.22918254109
0.2795 3.2060575061900005
0.28 3.1916321411699995
0.2805 3.1822392494199994
0.281 3.176074337370001
0.2815 3.172274846509999
0.282 3.17041743524
0.2825 3.170263973910001
0.283 3.17172450243
0.2835 3.1749260232800003
0.284 3.1803077533699993
0.2845 3.1887534182899993
0.285 3.2015012922200006
0.2855 3.2193715995100005
0.286 3.241110190669999
0.2865 3.2620708916399996
0.287 3.2757077829299996
0.2875 3.27755461066
0.288 3.2681088012100004
0.2885 3.2521435311200007
0.289 3.2354479967699996
0.2895 3.2219857338899986
0.29 3.21330193932
0.2905 3.20970882749
0.291 3.2119207873500004
0.2915 3.2231393397499994
0.292 3.2536516855699995
0.2925 3.333546829030001
0.293 3.5368301735799994
0.2935 3.9340463050900008
0.294 4.34112629588
0.2945 4.532545492090001
0.295 4.585674862890001
0.2955 4.596792871660001
0.296 4.598089355310001
0.2965 4.59730617335
0.297 4.596141983950001
0.2975 4.59497250278
0.298 4.593871814620001
0.2985 4.59277641823
0.299 4.591273555550001
0.2995 4.587024264240001
0.3 4.566576864959999
0.3005 4.45829137545
0.301 4.0517511452
0.301 4.0517511452
0.3015 3.4838595558800014
0.302 3.22826706488
0.3025 3.1568387534199998
0.303 3.1337878032999997
0.3035 3.1232624727699987
0.304 3.1167641792099987
0.3045 3.1119063343500004
0.305 3.1078740056099994
0.3055 3.104344395019999
0.306 3.1012116671800003
0.3065 3.0984758220899993
0.307 3.0961686103700012
0.3075 3.0943270744100007
0.308 3.092935338900001
0.3085 3.0919140272899996
0.309 3.0911573041800002
0.3095 3.0906228354099996
0.31 3.0903159127499995
0.3105 3.09022066089
0.311 3.0901624514200003
0.3115 3.0898131946000005
0.312 3.088744257059999
0.3125 3.0866222572899984
0.313 3.0833254845800004
0.3135 3.0790497344200007
0.314 3.074197181329999
0.3145 3.0692070422200013
0.315 3.064423282139999
0.3155 3.06003111304
0.316 3.05609932793
0.3165 3.05256971734
0.317 3.0493311541000017
0.3175 3.0462725110400006
0.318 3.0433249951500008
0.3185 3.0404833146599985
0.319 3.037768636650001
0.3195 3.035196836430001
0.32 3.03278378931
0.3205 3.0305347870599997
0.321 3.0284498296800004
0.3215 3.02653950071
0.322 3.024766757760001
0.3225 3.0230945584399995
0.323 3.0214541097399996
0.3235 3.0198030774999998
0.324 3.01813616995
0.3245 3.01649042948
0.325 3.0149716914900013
0.3255 3.0136593325299996
0.326 3.01259039499
0.3265 3.0116960858600015
0.327 3.010822943809999
0.3275 3.009801632200001
0.328 3.008568649790001
0.3285 3.0071557471999997
0.329 3.0055629244299995
0.3295 3.0037108049300008
0.33 3.0015253039200003
0.3305 2.9990222967099998
0.331 2.9963393693199984
0.3315 2.993624691310001
0.332 2.9909788063099993
0.3325 2.9885075497200004
0.333 2.98632734048
0.3335 2.984565181069999
0.334 2.983279280959999
0.3345 2.98243259776
0.335 2.981929879609999
0.3355 2.981638832259999
0.336 2.98144303677
0.3365 2.981247241280001
0.337 2.9810461540199986
0.3375 2.9809244433099993
0.338 2.9810514457900004
0.3385 2.981622956949999
0.339 2.9828294805099995
0.3395 2.9847556847899996
0.34 2.9873380685499997
0.3405 2.990359669219999
0.341 2.99348181352
0.3415 2.996222950379999
0.342 2.99801686041
0.3425 2.9984190349299995
0.343 2.9974347657099996
0.3435 2.995513853200001
0.344 2.9932066414799996
0.3445 2.9909205968399997
0.345 2.98890972424
0.3455 2.9873751109399995
0.346 2.986496677119999
0.3465 2.9863802581799996
0.347 2.987068188280001
0.3475 2.98857105096
0.348 2.9909153050699997
0.3485 2.994217369550001
0.349 2.9987735835199993
0.3495 3.00515545814
0.35 3.01425201077
0.3505 3.0272115555
0.351 3.0448119825200015
0.3515 3.066375945270001
0.352 3.0890458879499993
0.3525 3.108890025450001
0.353 3.1227915052400013
0.3535 3.128691828790001
0.354 3.1247071259799997
0.3545 3.1102341350300007
0.355 3.0883262072299997
0.3555 3.0651800052500002
0.356 3.0463413040500003
0.3565 3.0339373951700006
0.357 3.02720626373
0.3575 3.0243963338599995
0.358 3.0239253663300003
0.3585 3.0247138400599995
0.359 3.026100283800001
0.3595 3.027708981879999
0.36 3.029360014119999
0.3605 3.030979295740001
0.361 3.032587993819999
0.3615 3.0343131108400003
0.362 3.036429818840001
0.3625 3.0394884618999987
0.363 3.044584436410001
0.3635 3.05353281948
0.364 3.0686619899100007
0.3645 3.0914906856899984
0.365 3.1205266276799994
0.3655 3.1505150882700006
0.366 3.1747302277900014
0.3665 3.1884253285499993
0.367 3.1904362011500007
0.3675 3.1830383066900003
0.368 3.1706873155100004
0.3685 3.15775422963
0.369 3.14668913856
0.3695 3.1378412991200006
0.37 3.1303851951900006
0.3705 3.12337889171
0.371 3.1164255059300006
0.3715 3.1094721201500013
0.372 3.102412898969999
0.3725 3.094951503269999
0.373 3.08693976349
0.3735 3.0785999339699996
0.374 3.0704929423300014
0.3745 3.06326967628
0.375 3.0574222704299983
0.3755 3.0531041861100006
0.376 3.0501778373000006
0.3765 3.04834159311
0.377 3.0473096979600003
0.3775 3.046870481050001
0.378 3.0469075234400007
0.3785 3.04738378274
0.379 3.0483257178
0.3795 3.0498867899500004
0.38 3.052389797159999
0.3805 3.0564962106799998
0.381 3.063481347079999
0.3815 3.07564712631
0.382 3.0967877474599996
0.3825 3.13208385336
0.383 3.1862080769200007
0.3835 3.2588799543299993
0.384 3.3398599106400004
0.3845 3.4095525215399993
0.385 3.447917854040001
0.3855 3.4424408720900006
0.386 3.3903222293599997
0.3865 3.3047490166900007
0.387 3.2154662732500006
0.3875 3.14836133788
0.388 3.109212823419999
0.3885 3.0905011247000003
0.389 3.08340486113
0.3895 3.0821771704899996
0.39 3.08375940972
0.3905 3.08663284083
0.391 3.090046032479999
0.3915 3.0936126854599992
0.392 3.0971264207399996
0.3925 3.1004972782300007
0.393 3.103709382620001
0.3935 3.1068474022299997
0.394 3.1101018407799996
0.3945 3.1138431221700005
0.395 3.118658632870001
0.3955 3.1253685972300014
0.396 3.1346291947300005
0.3965 3.1461970039499993
0.397 3.1583574914100003
0.3975 3.168337769630001
0.398 3.1735554548500007
0.3985 3.17274581404
0.399 3.1664750665899986
0.3995 3.1570398406799987
0.4 3.1472924003400005
0.4005 3.139370620650001
0.401 3.13406297534
0.401 3.13406297534
0.4015 3.13115250184
0.402 3.129998895980001
0.4025 3.129988312440001
0.403 3.1307027013900006
0.4035 3.1318986414099994
0.404 3.1334861724099996
0.4045 3.1354441273100013
0.405 3.1378307155800007
0.4055 3.140741189079999
0.406 3.144307842059999
0.4065 3.1487211782399998
0.407 3.15418757665
0.4075 3.1608763739300008
0.408 3.1687187770700005
0.4085 3.1771273996000007
0.409 3.184895717959999
0.4095 3.19055262009
0.41 3.19316675447
0.4105 3.193013293140001
0.411 3.1912828843499996
0.4115 3.1891767598900005
0.412 3.187472809949999
0.4125 3.1866155432100003
0.413 3.186821922239999
0.4135 3.1880496128799996
0.414 3.1900446101699993
0.4145 3.19249999145
0.415 3.19513000114
0.4155 3.19773884375
0.416 3.2002206838800005
0.4165 3.2025014367500004
0.417 3.20454935174
0.4175 3.2063803041600005
0.418 3.2080154610900005
0.4185 3.2095183237699993
0.419 3.2109788522900002
0.4195 3.212502882049999
0.42 3.2142121237600003
0.4205 3.2162335799
0.421 3.2185249163100016
0.4215 3.2207051255499985
0.422 3.22205981867
0.4225 3.2219698585800005
0.423 3.22045112059
0.4235 3.2180698240899988
0.424 3.2154874403299987
0.4245 3.2130902685199993
0.425 3.21101589468
0.4255 3.2093172365100004
0.426 3.2080313364000004
0.4265 3.2071740696599997
0.427 3.2067348527500004
0.4275 3.2066713515100007
0.428 3.2069412317799992
0.4285 3.2075127429399997
0.429 3.20839117676
0.4295 3.209618867399999
0.43 3.2112698996399986
0.4305 3.2133918994099995
0.431 3.2159742831699996
0.4315 3.2188635895899997
0.432 3.2218163972499996
0.4325 3.2245945765000004
0.433 3.227071124860001
0.4335 3.2293254188799994
0.434 3.23147916927
0.4345 3.233569418420001
0.435 3.2354427049999996
0.4355 3.236823856969999
0.436 3.237506495300001
0.4365 3.2374059516699996
0.437 3.2365645602400006
0.4375 3.235220450660001
0.438 3.23373875506
0.4385 3.23248460557
0.439 3.2317014236100006
0.4395 3.23147916927
0.44 3.23178609193
0.4405 3.23248989734
0.441 3.2334318324
0.4415 3.2344743110899996
0.442 3.235559123940001
0.4425 3.2367233133399997
0.443 3.2380462558400014
0.4435 3.23961261976
0.444 3.2414647392600004
0.4445 3.243618489650001
0.445 3.24606328739
0.4455 3.248815007790001
0.446 3.25192656855
0.4465 3.25548792976
0.447 3.2596049268200007
0.4475 3.264409853980001
0.448 3.2701037985
0.4485 3.277073059590001
0.449 3.285857397789999
0.4495 3.2968536958499994
0.45 3.30937931544
0.4505 3.3206772443900006
0.451 3.3267204457299995
0.4515 3.3251276229599993
0.452 3.317089424329999
0.4525 3.3061248768900002
0.453 3.295604838130001
0.4535 3.28732321808
0.454 3.2815869393999995
0.4545 3.2779885357999996
0.455 3.27599883028
0.4555 3.275162730619999
0.456 3.275146855310001
0.4565 3.2757236582399996
0.457 3.276739678080001
0.4575 3.2781261218200006
0.458 3.2798512388399983
0.4585 3.2819150291399994
0.459 3.2843492433400003
0.4595 3.2872438415299987
0.46 3.2907205344199992
0.4605 3.2949010327200012
0.461 3.299817087050001
0.4615 3.305352278469999
0.462 3.3112684773300005
0.4625 3.3173381375199993
0.463 3.32337604709
0.4635 3.3291705352400003
0.464 3.33441467931
0.4645 3.33864809531
0.465 3.3412992720799997
0.4655 3.3419660350999996
0.466 3.3406536761399996
0.4665 3.337843746269999
0.467 3.3342929686000007
0.4675 3.33081098394
0.468 3.3279798869900015
0.4685 3.3261118921799993
0.469 3.3252175830500006
0.4695 3.3251329147299993
0.47 3.32564621642
0.4705 3.3265722761700003
0.471 3.3277946750400007
0.4715 3.3292922459499996
0.472 3.3310967395199986
0.4725 3.3332293228299994
0.473 3.33572703827
0.4735 3.33867455416
0.474 3.34219887298
0.4745 3.3465169572999995
0.475 3.3518933956200003
0.4755 3.3585610258199994
0.476 3.3664669302000005
0.4765 3.37503430583
0.477 3.3830301702999988
0.4775 3.38894636916
0.478 3.3917086730999992
0.4785 3.3911953714100003
0.479 3.38803089295
0.4795 3.38313071393
0.48 3.3773362257800015
0.4805 3.3713882763000003
0.481 3.3659959626699996
0.4815 3.3617413795900015
0.482 3.358915574410001
0.4825 3.35744446235
0.483 3.3570581631400005
0.4835 3.35747621297
0.484 3.3585133998900014
0.4845 3.36006918027
0.485 3.3621012199500013
0.4855 3.36462539424
0.486 3.367689329069999
0.4865 3.37142531869
0.487 3.3760714927499995
0.4875 3.3819136068300013
0.488 3.3890363292499996
0.4885 3.3968681488499994
0.489 3.404017330120001
0.4895 3.4089069255999993
0.49 3.4107960874899996
0.4905 3.41007640677
0.491 3.4077056938100005
0.4915 3.4047846367699988
0.492 3.4022234200900003
0.4925 3.4005353454600007
0.493 3.3998050811999994
0.4935 3.399857998899999
0.494 3.4004718442199993
0.4945 3.4014455298999993
0.495 3.40264146992
0.4955 3.4039749959599996
0.496 3.405382606779999
0.4965 3.40683784353
0.497 3.408319539129999
0.4975 3.4098382771199995
0.498 3.4113940575
0.4985 3.41300804735
0.499 3.4146961219799996
0.4995 3.4164688649300006
0.5 3.418379193900001
0.5005 3.4204959019
0.501 3.4229459914100007
0.501 3.4229459914100007
0.5015 3.425808838980001
0.502 3.429095028150001
0.5025 3.432645805819999
0.503 3.4361013316299998
0.5035 3.4389377203500002
0.504 3.4405411266600003
0.5045 3.4405040842700005
0.505 3.438810717869999
0.5055 3.4358632019799993
0.506 3.432312424310001
0.5065 3.428766938409999
0.507 3.4256024599499986
0.5075 3.4229459914100007
0.508 3.42079224102
0.5085 3.4190935828499986
0.509 3.4178023909699986
0.5095 3.41687103945
0.51 3.41623602705
0.5105 3.4158338525300005
0.511 3.4156221817300016
0.5115 3.41558513934
0.512 3.415722725360001
0.5125 3.4160031891699996
0.513 3.4163524459899994
0.5135 3.4166434933399996
0.514 3.416744036969999
0.5145 3.4165270744000003
0.515 3.41593968793
0.5155 3.4149924610999998
0.516 3.413801812850001
0.5165 3.412500037430001
0.517 3.411208845550001
0.5175 3.4100076137599986
0.518 3.4089122173699993
0.5185 3.4079120728399994
0.519 3.406980721319999
0.5195 3.4061181628100003
0.52 3.4054513997900004
0.5205 3.4053032302300013
0.521 3.4062239982099998
0.5215 3.408938676220001
0.522 3.4142092791400005
0.5225 3.422612609899999
0.523 3.4340110824800005
0.5235 3.44643086667
0.524 3.455358082660001
0.5245 3.4557496736400006
0.525 3.4461609864
0.5255 3.4299946290499994
0.526 3.41232540902
0.5265 3.39674114637
0.527 3.3846812025399986
0.5275 3.3760503256700014
0.528 3.3700600420300004
0.5285 3.3658213342600005
0.529 3.3626251051800002
0.5295 3.3600109708000003
0.53 3.3577408014700003
0.5305 3.355677011169999
0.531 3.3537984328200006
0.5315 3.3521579841200007
0.532 3.3509250017100003
0.5325 3.350506951879999
0.533 3.3517134754400013
0.5335 3.3559257243599996
0.534 3.36496406752
0.5345 3.3802519910499997
0.535 3.401429654590001
0.5355 3.4252426195899988
0.536 3.445578891700001
0.5365 3.4551146612400006
0.537 3.4489709162700004
0.5375 3.428391222740001
0.538 3.4005353454600007
0.5385 3.37367961271
0.539 3.3526659940399997
0.5395 3.338193003089999
0.54 3.3288106948799987
0.5405 3.32275691
0.541 3.3187457483400005
0.5415 3.3159887361699996
0.542 3.3140519483499995
0.5425 3.31268137992
0.543 3.3117447366299997
0.5435 3.311141474850001
0.544 3.3108186768799994
0.5445 3.31073930033
0.545 3.310876886349999
0.5455 3.311231434939999
0.546 3.3117500283999997
0.5465 3.31230566425
0.547 3.31265492107
0.5475 3.3125437939000006
0.548 3.3118082378699993
0.5485 3.3104482529800014
0.549 3.3085273404699995
0.5495 3.30615662751
0.55 3.3034789918899987
0.5505 3.30066906202
0.551 3.297890882770001
0.5515 3.295276748389999
0.552 3.2929272025099996
0.5525 3.29091103814
0.553 3.289286464749998
0.5535 3.288143442429999
0.554 3.2876036818900003
0.5545 3.287815352690001
0.555 3.2888578313800005
0.5555 3.2906782002600012
0.556 3.2929430778199995
0.5565 3.294996284579999
0.557 3.295985845569999
0.5575 3.29515503768
0.558 3.2920911028500006
0.5585 3.28704804604
0.559 3.2810895130199986
0.5595 3.275490820360001
0.56 3.270929314620001
0.5605 3.267362661639999
0.561 3.264446896369999
0.5615 3.261864512609999
0.562 3.25943029841
0.5625 3.2570754607600003
0.563 3.2547999996600003
0.5635 3.252693875200001
0.564 3.25093700756
0.5645 3.2498786535600006
0.565 3.25028611985
0.5655 3.25389510699
0.566 3.2646903177899995
0.5665 3.2913079208899996
0.567 3.34969731107
0.5675 3.4604752242500014
0.568 3.63153698127
0.5685 3.8335714680999997
0.569 4.001505789049999
0.5695 4.06664218598
0.57 3.9927532014699993
0.5705 3.80524462329
0.571 3.5858954650199992
0.5715 3.4137647704599994
0.572 3.313808526929999
0.5725 3.2676642925299992
0.573 3.249508229659999
0.5735 3.243025811410001
0.574 3.2408138515499987
0.5745 3.240035961360001
0.575 3.2396496621499997
0.5755 3.23925807117
0.576 3.2387288941699994
0.5765 3.2380250887599997
0.577 3.2372048644100007
0.5775 3.2364428495299995
0.578 3.2361147597900013
0.5785 3.2370831536999995
0.579 3.241332445010001
0.5795 3.2531383838800005
0.58 3.280009991940001
0.5805 3.3304141011900006
0.581 3.4040226218899994
0.5815 3.4795150127100003
0.582 3.5204203948100004
0.5825 3.504407498789999
0.583 3.442991216170001
0.5835 3.36788512456
0.584 3.305066522889999
0.5845 3.26360021317
0.585 3.2404328441100008
0.5855 3.2289391196699997
0.586 3.22370555914
0.5865 3.2214988910499995
0.587 3.2206574996200006
0.5875 3.2203717440400004
0.588 3.2202288662499994
0.5885 3.220006611909999
0.589 3.219577978540001
0.5895 3.218927090830001
0.59 3.21815978418
0.5905 3.2175935647899996
0.591 3.2179004874499997
0.5915 3.220297659259999
0.592 3.226795952819999
0.5925 3.2401841309200003
0.593 3.2634890860000008
0.5935 3.2985893964100006
0.594 3.3437811122100003
0.5945 3.391412333980001
0.595 3.42828538734
0.5955 3.4409803435699997
0.596 3.4235175025699993
0.5965 3.3814585146100002
0.597 3.328736610100001
0.5975 3.2794596478600004
0.598 3.241406529789999
0.5985 3.2155191909500003
0.599 3.199109412180001
0.5995 3.18890687962
0.6 3.1824138778299984
0.6005 3.178058751120001
0.601 3.1749048562000004
0.601 3.1749048562000004
0.6015 3.17237009837
0.602 3.17008405373
0.6025 3.16780859263
0.603 3.165400837280001
0.6035 3.162770827590001
0.604 3.159902688249999
0.6045 3.1568546287299997
0.605 3.153748359739999
0.6055 3.1508114273900008
0.606 3.1484195473499996
0.6065 3.1471865649399993
0.607 3.148154958850001
0.6075 3.1529651777799996
0.608 3.1639508923
0.6085 3.183911448740001
0.609 3.2153339789999995
0.6095 3.25876882716
0.61 3.3101889562499993
0.6105 3.358227644310001
0.611 3.38473412024
0.6115 3.3732986052699987
0.612 3.3234607154100013
0.6125 3.2551175058599986
0.613 3.19351601129
0.6135 3.151732195370001
0.614 3.1286600781699994
0.6145 3.11747327639
0.615 3.1122555911700003
0.6155 3.1095779555500007
0.616 3.1078157961399997
0.6165 3.106254723990001
0.617 3.1045931082099996
0.6175 3.102719821630001
0.618 3.10064544779
0.6185 3.0984811138599992
0.619 3.0964543659499997
0.6195 3.09506792221
0.62 3.0955335979699994
0.6205 3.1010158716899996
0.621 3.1190237650000006
0.6215 3.1639456005300017
0.622 3.254376658060001
0.6225 3.3974714106299997
0.623 3.5653633974199996
0.6235 3.69192136874
0.624 3.71044256374
0.6245 3.6057713531400006
0.625 3.4317567884599987
0.6255 3.2698709606200014
0.626 3.165882388350002
0.6265 3.1153142342299995
0.627 3.0952795930100008
0.6275 3.08862783812
0.628 3.0870191400399998
0.6285 3.087130267210001
0.629 3.0876964865999996
0.6295 3.0882203718300003
0.63 3.0884902521000006
0.6305 3.0884108755499993
0.631 3.08797695041
0.6315 3.08729431208
0.632 3.0865746313599987
0.6325 3.08635237702
0.633 3.0880616187299994
0.6335 3.0958405206299995
0.634 3.1210346375999984
0.6345 3.18928788706
0.635 3.3396852822299996
0.6355 3.5913936140499993
0.636 3.886552669340001
0.6365 4.092201435080001
0.637 4.092984617040002
0.6375 3.8847428840000005
0.638 3.5841968068499996
0.6385 3.3316365000599992
0.639 3.1837050697099984
0.6395 3.11716106196
0.64 3.0922209499499997
0.6405 3.0840398735299983
0.641 3.0818226219
0.6415 3.081605659329999
0.642 3.0819813750000007
0.6425 3.08242059191
0.643 3.0826851804100004
0.6435 3.0826745968700004
0.644 3.0823835495200003
0.6445 3.081907290220001
0.645 3.0815209910099997
0.6455 3.081912581990001
0.646 3.0848971402700007
0.6465 3.0952848847800007
0.647 3.124214991369999
0.6475 3.1913146349700012
0.648 3.315713564130001
0.6485 3.4894000390699995
0.649 3.6593769832400005
0.6495 3.7571159751400005
0.65 3.7491148189
0.6505 3.650894275929999
0.651 3.50555052111
0.6515 3.3592013299899994
0.652 3.24378253452
0.6525 3.16880873716
0.653 3.1267285821199993
0.6535 3.1052387041499996
0.654 3.0948297925599997
0.6545 3.0899454888499998
0.655 3.087733528990001
0.6555 3.086807469239999
0.656 3.0865375889700006
0.6565 3.0866963420699998
0.657 3.08733135447
0.6575 3.088712506440001
0.658 3.0913213490499993
0.6585 3.095898730099999
0.659 3.10351358713
0.6595 3.1155999898099997
0.66 3.1337878032999997
0.6605 3.158923710799999
0.661 3.188726959440001
0.6615 3.2159478243200015
0.662 3.2318866355600013
0.6625 3.2342097225899993
0.663 3.2282988154999996
0.6635 3.220308242799999
0.664 3.2124129219599995
0.6645 3.2038032121700004
0.665 3.1932514227900013
0.6655 3.1805564665599997
0.666 3.1667925727900004
0.6665 3.153716609120001
0.667 3.1429161065499995
0.6675 3.1352589153600006
0.668 3.13078207794
0.6685 3.128993459680001
0.669 3.1291469210100002
0.6695 3.13051219767
0.67 3.1325019031899997
0.6705 3.13470857128
0.671 3.1368464463600008
0.6715 3.138756775329999
0.672 3.1403495980999994
0.6725 3.141651373520001
0.673 3.1427520616800004
0.6735 3.1438580416099997
0.674 3.1452233182699993
0.6745 3.147197148479999
0.675 3.1502399162300003
0.6755 3.1550871775500005
0.676 3.16298779016
0.6765 3.17597379374
0.677 3.1969821206400004
0.6775 3.2299075135799997
0.678 3.27952844087
0.6785 3.3511684231300007
0.679 3.4489497491900005
0.6795 3.5716023942499993
0.68 3.7074474219200004
0.6805 3.8334497573900004
0.681 3.9217852740000003
0.6815 3.94942948048
0.682 3.903840881930001
0.6825 3.78676576245
0.683 3.621307989859999
0.6835 3.4520983523399993
0.684 3.3215556782099993
0.6845 3.24248605087
0.685 3.20229505772
0.6855 3.183911448740001
0.686 3.1760478785199995
0.6865 3.1729839436900003
0.687 3.1721055098699997
0.6875 3.172227220579999
0.688 3.172841065900001
0.6885 3.1737565421099996
0.689 3.1749683574399983
0.6895 3.1766511402999997
0.69 3.17917002282
0.6905 3.1831653091700014
0.691 3.1897165204299993
0.6915 3.200792195039999
0.692 3.2201918238599996
0.6925 3.2551016305500005
0.693 3.3168301276000003
0.6935 3.4156698076599996
0.694 3.54739783827
0.6945 3.68575645669
0.695 3.7977250181200004
0.6955 3.865454382350001
0.696 3.8918285640300008
0.6965 3.893405511490001
0.697 3.8923630328000014
0.6975 3.9117150356900003
0.698 3.9742267146999994
0.6985 4.10299664588
0.699 4.316583066620001
0.6995 4.607598666
0.7 4.91460599432
0.7005 5.148248223359999
0.701 5.27299111757
0.701 5.27299111757
0.7015 5.31975448906
0.702 5.330692577649999
0.7025 5.33012635826
0.703 5.3274910568000005
0.7035 5.325437850039999
0.704 5.3243689125
0.7045 5.324141366389999
0.705 5.324495914979999
0.7055 5.325083301449999
0.706 5.325125635609999
0.7065 5.322315705739999
0.707 5.30976891907
0.7075 5.2685724896199995
0.708 5.156508676330001
0.7085 4.91578076726
0.709 4.545478577969999
0.7095 4.1581527645900005
0.71 3.8657295543899997
0.7105 3.6848621475599996
0.711 3.5830326174500007
0.7115 3.52761720201
0.712 3.4962422976799994
0.7125 3.4736358562400005
0.713 3.4486004923700007
0.7135 3.4139235235600003
0.714 3.3683243414699993
0.7145 3.3174333893799988
0.715 3.2706435590400007
0.7155 3.234950570389999
0.716 3.2115344881400008
0.7165 3.1976435918900004
0.717 3.1899652336199997
0.7175 3.18603874028
0.718 3.184234246709999
0.7185 3.1835092742199995
0.719 3.183249977489999
0.7195 3.1831758927100013
0.72 3.1831706009400014
0.7205 3.183234102180001
0.721 3.18341931413
0.7215 3.183874406350001
0.722 3.184895717959999
0.7225 3.187171179059999
0.723 3.192367697200001
0.7235 3.2046657706799992
0.724 3.2341885555099994
0.7245 3.30326202932
0.725 3.4504737789499993
0.7255 3.71047431436
0.726 4.055852266950001
0.7265 4.38236505949
0.727 4.59370247798
0.7275 4.66123604672
0.728 4.609186196999999
0.7285 4.48073906379
0.729 4.3115241345
0.7295 4.1270530323
0.73 3.953498851610001
0.7305 3.8155900336400004
0.731 3.7282811204099984
0.7315 3.6975782708699994
0.732 3.72899550936
0.7325 3.83608505885
0.733 4.041511570250001
0.7335 4.35853092741
0.734 4.748153368970001
0.7345 5.10999401803
0.735 5.36531662876
0.7355 5.5156875650799995
0.736 5.60094856332
0.7365 5.6501143983899995
0.737 5.664153464200001
0.7375 5.6030282289299995
0.738 5.370322643179999
0.7385 4.88331046654
0.739 4.274603455210001
0.7395 3.7980107737000006
0.74 3.52244714272
0.7405 3.3855913869800007
0.741 3.3234183812499998
0.7415 3.2976633366600003
0.742 3.2887361206699994
0.7425 3.2874131781699996
0.743 3.28961984626
0.7435 3.293668050310001
0.744 3.298912194379999
0.7445 3.30521998422
0.745 3.3127342976200014
0.7455 3.3218096831699997
0.746 3.3328588989299996
0.7465 3.34608832393
0.747 3.3609634894000004
0.7475 3.375838654869999
0.748 3.3882161049000006
0.7485 3.39580450308
0.749 3.39771483205
0.7495 3.3947249820000005
0.75 3.388792907829999
0.7505 3.382321073120001
0.751 3.37728859985
0.7515 3.3747432584799997
0.752 3.374843802109999
0.7525 3.3775002706500006
0.753 3.3830672126900003
0.7535 3.3932962040999994
0.754 3.4133996383299996
0.7545 3.4580727606699986
0.755 3.5686442948199995
0.7555 3.8448323546599985
0.756 4.385047986880001
0.7565 4.960998941910002
0.757 5.255327189310001
0.7575 5.34576353861
0.758 5.36654961117
0.7585 5.3693807081200005
0.759 5.368375271820001
0.7595 5.366967661000001
0.76 5.365819346909999
0.7605 5.364782159990001
0.761 5.3631946289900005
0.7615 5.35938984636
0.762 5.349129104329999
0.7625 5.32176536166
0.763 5.25295647635
0.7635 5.0996803583
0.764 4.8246353207800015
0.7645 4.46476321016
0.765 4.132365969380001
0.7655 3.8998138449600015
0.766 3.7607355458200002
0.7665 3.6819516740600013
0.767 3.6369875043700004
0.7675 3.6102217317099994
0.768 3.5927853495600006
0.7685 3.57924371013
0.769 3.5664640855800007
0.7695 3.5535257079299987
0.77 3.5411429661300007
0.7705 3.5306229273699996
0.771 3.5231668234399995
0.7715 3.51981184126
0.772 3.52176450439
0.7725 3.5309563088799996
0.773 3.5508745311600007
0.7735 3.587853419920001
0.774 3.6532226547300004
0.7745 3.765222966779999
0.775 3.94557707192
0.7755 4.2021379568300015
0.776 4.5044991110899995
0.7765 4.79116487553
0.777 5.01552533999
0.7775 5.17009264992
0.778 5.269969516899999
0.7785 5.33248119591
0.779 5.3694547929
0.7795 5.386568377079999
0.78 5.384515170319999
0.7805 5.361464220200001
0.781 5.317637781059999
0.7815 5.26067716878
0.782 5.206621738230001
0.7825 5.1704577820500015
0.783 5.15120632279
0.7835 5.13144685361
0.784 5.0989395105
0.7845 5.0644477536400005
0.785 5.053070448140001
0.7855 5.081661881449999
0.786 5.1474121237
0.7865 5.23301179522
0.787 5.318246334610001
0.7875 5.38897084066
0.788 5.439777124430001
0.7885 5.47136899133
0.789 5.48596898476
0.7895 5.483571812950001
0.79 5.45980647388
0.7905 5.40451806092
0.791 5.30031252608
0.7915 5.12430296411
0.792 4.86295831912
0.7925 4.540668359039999
0.793 4.222357810000001
0.7935 3.9657863415499994
0.794 3.78739548308
0.7945 3.6751411660699995
0.795 3.6097243053300003
0.7955 3.5741318603099996
0.796 3.556034006910001
0.7965 3.5475248407500013
0.797 3.544085190249999
0.7975 3.543370801300001
0.798 3.544191025649998
0.7985 3.5459161426699994
0.799 3.5481492696099997
0.7995 3.5506364015100003
0.8 3.5532134935000004
0.8005 3.5557852937200005
0.801 3.5582883009299993
0.801 3.5582883009299993
0.8015 3.5606907645100003
0.802 3.56298739269
0.8025 3.5652152278600004
0.803 3.5674430630300007
0.8035 3.5697873171400003
0.804 3.57241732683
0.8045 3.575703516
0.805 3.5803073558999996
0.8055 3.5874247865499997
0.806 3.598955553379999
0.8065 3.617767795729999
0.807 3.6482219320799993
0.8075 3.6976893980399987
0.808 3.77964304003
0.8085 3.9172555188800002
0.809 4.141764152900001
0.8095 4.470473029990001
0.81 4.86220159601
0.8105 5.21682956256
0.811 5.461663885149998
0.8115 5.599493326569999
0.812 5.668085249309999
0.8125 5.700201001440001
0.813 5.715081458680001
0.8135 5.72270689925
0.814 5.72822092359
0.8145 5.734258833160001
0.815 5.74159322638
0.8155 5.749261001110001
0.816 5.755314785990001
0.8165 5.758373429049999
0.817 5.758627434009999
0.8175 5.757045194780001
0.818 5.754102970659999
0.8185 5.749499130760001
0.819 5.7426621639199995
0.8195 5.733306314560001
0.82 5.721680295869999
0.8205 5.708694292290001
0.821 5.6957982488
0.8215 5.6843521502900005
0.822 5.67503863509
0.8225 5.667799493729999
0.823 5.662200801070001
0.8235 5.65773983896
0.824 5.6539932658
0.8245 5.6505906576900005
0.825 5.64704517179
0.8255 5.6423196211799995
0.826 5.633355362800001
0.8265 5.610235619669999
0.827 5.53993445522
0.8275 5.326183989609999
0.828 4.830255180520001
0.8285 4.221733381139999
0.829 3.865808930940001
0.8295 3.7307100428399993
0.83 3.683639748690001
0.8305 3.6665049974300006
0.831 3.6603083347600007
0.8315 3.6585832177399995
0.832 3.6588372227
0.8325 3.659980245019999
0.833 3.6615148583199995
0.8335 3.663202932949999
0.834 3.6649598005899984
0.8345 3.666785461239999
0.835 3.6687963338400005
0.8355 3.6712464233499995
0.836 3.6746278643800006
0.8365 3.679771464820001
0.837 3.6878519976099993
0.8375 3.7001500710899995
0.838 3.717427700140001
0.8385 3.7392721267000004
0.839 3.7641593210099993
0.8395 3.7905705450800005
0.84 3.81828883634
0.8405 3.8488329327799997
0.841 3.885319686930001
0.8415 3.9326757366599994
0.842 3.99913507609
0.8425 4.099334741039999
0.843 4.257479287490001
0.8435 4.50140871741
0.844 4.827270622240001
0.8445 5.152529265289998
0.845 5.37211126144
0.8455 5.47245380418
0.846 5.5041250476300005
0.8465 5.508850598240001
0.847 5.50546915721
0.8475 5.50037847447
0.848 5.495346001200001
0.8485 5.490747453069999
0.849 5.4866410395499985
0.8495 5.48308497011
0.85 5.4801586213
0.8505 5.47798370383
0.851 5.47659196832
0.8515 5.475798202819999
0.852 5.475136731570001
0.8525 5.4739672504
0.853 5.47173412346
0.8535 5.468051051539999
0.854 5.46272223915
0.8545 5.45581118753
0.855 5.44769361235
0.8555 5.43889339884
0.856 5.42984976391
0.8565 5.420567999329999
0.857 5.410238464290001
0.8575 5.3966439071600005
0.858 5.37437084723
0.8585 5.32945430347
0.859 5.2250529731399995
0.8595 4.98175326385
0.86 4.546166508069999
0.8605 4.1088493435
0.861 3.8742122616999994
0.8615 3.783347279029999
0.862 3.74813584145
0.8625 3.73287966854
0.863 3.7258363226699993
0.8635 3.7225977594299993
0.864 3.72117956507
0.8645 3.7205974703700013
0.865 3.720364632489999
0.8655 3.7202376300100015
0.866 3.7201317946099985
0.8665 3.720041834520001
0.867 3.7200630016000007
0.8675 3.72047575966
0.868 3.7221267919
0.8685 3.7279159882800004
0.869 3.7490460258900002
0.8695 3.8282955734099984
0.87 4.0831366330700005
0.8705 4.58067943201
0.871 5.0329564303700005
0.8715 5.25381903486
0.872 5.339148826109999
0.8725 5.3740057151
0.873 5.39156909973
0.8735 5.402623607260002
0.874 5.41006383588
0.8745 5.4143660448899995
0.875 5.41595886766
0.8755 5.41486347127
0.876 5.408910230019999
0.8765 5.395590844929999
0.877 5.37656164001
0.8775 5.3574953927
0.878 5.343154696
0.8785 5.334592612140001
0.879 5.330311570209999
0.8795 5.328427700090001
0.88 5.327729186449999
0.8805 5.3276762687499994
0.881 5.328067859729999
0.8815 5.328724039209999
0.882 5.32914738081
0.8825 5.32753868273
0.883 5.31681226494
0.8835 5.269562050609999
0.884 5.097193226399999
0.8845 4.66938537252
0.885 4.154474984440001
0.8855 3.8644542378200013
0.886 3.753850953049999
0.8865 3.7129614462600005
0.887 3.69587432093
0.8875 3.6875344914099992
0.888 3.68287244204
0.8885 3.6799884273899997
0.889 3.6781098490399993
0.8895 3.676882158399999
0.89 3.676146602370001
0.8905 3.6758290961699993
0.891 3.6759190562600006
0.8915 3.67637414848
0.892 3.6770991209699995
0.8925 3.677871719389999
0.893 3.67829506099
0.8935 3.677808218149999
0.894 3.6759031809500007
0.8945 3.67245823868
0.895 3.6678438152399986
0.8955 3.66269492303
0.896 3.6575883649799996
0.8965 3.6529157320700003
0.897 3.648904570409999
0.8975 3.64580359319
0.898 3.6441155185600005
0.8985 3.6451262466300003
0.899 3.6524024303800013
0.8995 3.6767763229999995
0.9 3.7530571875499996
0.9005 3.9795661106300004
0.901 4.477309996830001
0.901 4.477309996830001
0.9015 5.022801523739999
0.902 5.28966019307
0.9025 5.3680736409300005
0.903 5.38669537956
0.9035 5.39097112972
0.904 5.39287616692
0.9045 5.395469134220002
0.905 5.39970255022
0.9055 5.405994464749999
0.906 5.414392503740001
0.9065 5.423848896729999
0.907 5.43056944463
0.9075 5.425838602250001
0.908 5.396654490699999
0.9085 5.335471045959999
0.909 5.25517372798
0.9095 5.18765074278
0.91 5.161207768089999
0.9105 5.18280348146
0.911 5.2380442684899995
0.9115 5.30263561311
0.912 5.356923881539999
0.9125 5.393828685520002
0.913 5.416361042179999
0.9135 5.43084990844
0.914 5.4427669744800005
0.9145 5.455726519210001
0.915 5.4710197345100005
0.9155 5.482592835499999
0.916 5.450789297800001
0.9165 5.22103651971
0.917 4.5918503584799994
0.9175 3.94425942119
0.918 3.6493437873200003
0.9185 3.5535151243899987
0.919 3.5232991176900006
0.9195 3.5127473283099997
0.92 3.50814878018
0.9205 3.505402351549999
0.921 3.5032168505399985
0.9215 3.501142476700001
0.922 3.49901518516
0.9225 3.49677147468
0.923 3.4944325123399986
0.9235 3.4921253006200006
0.924 3.4901990963399987
0.9245 3.4894476649999993
0.925 3.491739001409999
0.9255 3.50130652157
0.926 3.52699277315
0.9265 3.583582961530001
0.927 3.6855289105800013
0.9275 3.82897291997
0.928 3.9800423699299996
0.9285 4.092137933839999
0.929 4.13487426836
0.9295 4.104245503599999
0.93 4.01568244088
0.9305 3.89489779063
0.931 3.7698320984500002
0.9315 3.6619911176200004
0.932 3.581005869540001
0.9325 3.5257703742800013
0.933 3.4898604230599988
0.9335 3.46656075975
0.934 3.4510399983399997
0.9345 3.440419415950001
0.935 3.43312206512
0.9355 3.4282748038
0.936 3.42531670437
0.9365 3.4237820910699996
0.937 3.4231947045999993
0.9375 3.4231206198199997
0.938 3.4232793729200006
0.9385 3.4236339215100005
0.939 3.42434301869
0.9395 3.4255918764099986
0.94 3.4275180806900005
0.9405 3.43024863401
0.941 3.43410104257
0.9415 3.4398373212500006
0.942 3.448886247949999
0.9425 3.4635444508500006
0.943 3.4871722038999993
0.9435 3.5243363046100002
0.944 3.580714822190001
0.9445 3.662213371959999
0.945 3.7727319884100003
0.9455 3.9091167766200003
0.946 4.05301058646
0.9465 4.165899915870001
0.947 4.20048692459
0.9475 4.129497830040001
0.948 3.969390036920001
0.9485 3.7744729807400015
0.949 3.60202477998
0.9495 3.480070648559999
0.95 3.406075828649999
0.9505 3.3650328605300013
0.951 3.3430878903400005
0.9515 3.331329577399999
0.952 3.324841867379999
0.9525 3.3211164613
0.953 3.3188833343599997
0.9535 3.3174863070799985
0.954 3.31657612264
0.9545 3.3159728608599996
0.955 3.3156341875799997
0.9555 3.315718855900001
0.956 3.3167666263600006
0.9565 3.3202009850899996
0.957 3.3292710788700015
0.9575 3.3505651613499987
0.958 3.393624293840001
0.9585 3.45712553384
0.959 3.48117662849
0.9595 3.35452340531
0.96 3.1255273503300005
0.9605 2.9437285919800003
0.961 2.8472225824900006
0.9615 2.8165779424200013
0.962 2.835136179809999
0.9625 2.8985315844100006
0.963 3.011166908860001
0.9635 3.17234893129
0.964 3.341738488990001
0.9645 3.43244471856
0.965 3.4173208399000012
0.9655 3.361799589060001
0.966 3.3159675690899997
0.9665 3.2880905247299994
0.967 3.27238984314
0.9675 3.2632456645800003
0.968 3.25743000935
0.9685 3.253344762910001
0.969 3.2502596610000003
0.9695 3.2478519056499993
0.97 3.2460050779200005
0.9705 3.244676843649999
0.971 3.2438513275300016
0.9715 3.2435602801800014
0.972 3.2439095370000013
0.9725 3.2452007288800013
0.973 3.24801065875
0.9735 3.2532336357399982
0.974 3.26201797394
0.9745 3.2752209400899988
0.975 3.292366274890001
0.9755 3.31070754971
0.976 3.3255932987200003
0.9765 3.3323985149400004
0.977 3.3287842360300006
0.9775 3.3158564419200003
0.978 3.29741462347
0.9785 3.2780097028799995
0.979 3.26101253764
0.9795 3.247830738570001
0.98 3.23831613611
0.9805 3.231653797680001
0.981 3.2269652894600016
0.9815 3.2235891402000005
0.982 3.22107554945
0.9825 3.21914934517
0.983 3.217688816650001
0.9835 3.216699255660001
0.984 3.216344707070001
0.9845 3.216985011240001
0.985 3.2193292653500007
0.9855 3.2246157435800002
0.986 3.2348182761400013
0.9865 3.2526674163499996
0.987 3.280957218770001
0.9875 3.3205396583699995
0.988 3.3669484812699997
0.9885 3.40816078603
0.989 3.4280102152999996
0.9895 3.416447697849999
0.99 3.37792361225
0.9905 3.3283185602699996
0.991 3.2836454379300006
0.9915 3.251762523680001
0.992 3.23243697964
0.9925 3.221911649110001
0.993 3.21651933548
0.9935 3.2138469916299988
0.994 3.2125663832900004
0.9945 3.21198958036
0.995 3.211783201330001
0.9955 3.211777909560001
0.996 3.2118996202700005
0.9965 3.212158916999999
0.997 3.21261400922
0.9975 3.213471275960001
0.998 3.2151699341300004
0.9985 3.218662502329999
0.999 3.22593339431
0.9995 3.2405757219
1.0 3.266060886220001
1.0005 3.2885720758000003
1.001 3.248534543980001
1.001 3.248534543980001
1.0015 3.1572038855500013
1.002 3.0989520813900002
1.0025 3.0763826823399993
1.003 3.0740384282299997
1.0035 3.088151578819999
1.004 3.1266597891100014
1.0045 3.21261930099
1.005 3.3841731926199996
1.0055 3.6470418673700005
1.006 3.86956079587
1.0065 3.88971185603
1.007 3.7521470031099993
1.0075 3.5807994905100005
1.008 3.438477336360001
1.0085 3.3380554170700014
1.009 3.272887269519999
1.0095 3.2322147252999995
1.01 3.2070364836399987
1.0105 3.19121938311
1.011 3.1809586410799993
1.0115 3.17397879645
1.012 3.168919864330001
1.0125 3.1649933709900013
1.013 3.1617653912900012
1.0135 3.1590189626600003
1.014 3.1566747085500007
1.0145 3.1547220454200007
1.015 3.15319801566
1.0155 3.1521608287400005
1.016 3.1516686941299996
1.0165 3.1517851130700008
1.017 3.1525312526400002
1.0175 3.1539282799199997
1.018 3.1560555714600005
1.0185 3.1591671322199995
1.019 3.1636968873399995
1.0195 3.1702322232899993
1.02 3.179349943000001
1.0205 3.1915051386899984
1.021 3.2070946931099984
1.0215 3.2264731548500007
1.022 3.2486350876100003
1.0225 3.2662937240999996
1.023 3.2662460981700017
1.0235 3.25098992526
1.024 3.236453433070001
1.0245 3.22918783286
1.025 3.2291031645400006
1.0255 3.2364428495299995
1.026 3.2544666181499986
1.0265 3.29189001559
1.027 3.3673453640199993
1.0275 3.5154937569400007
1.028 3.78612016651
1.0285 4.211610225129999
1.029 4.736791938780001
1.0295 5.2112837876
1.03 5.509527944799999
1.0305 5.5997843739199995
1.031 5.4921709392
1.0315 5.193032472870001
1.032 4.726049645679999
1.0325 4.19133216249
1.033 3.745347078659999
1.0335 3.4702173728199996
1.034 3.335562993399999
1.0345 3.27889872024
1.035 3.25746705174
1.0355 3.2505136659600007
1.036 3.24937064364
1.0365 3.25061950136
1.037 3.25290025423
1.0375 3.255667849940001
1.038 3.25875824362
1.0385 3.26230902129
1.039 3.26687052703
1.0395 3.273866246970001
1.04 3.2864236171799996
1.0405 3.3109139287400007
1.041 3.3588361978599997
1.0415 3.4479760635100005
1.042 3.59940006206
1.0425 3.8258401921299994
1.043 4.11251124834
1.0435 4.4070723336199995
1.044 4.638989445639999
1.0445 4.758429986310001
1.045 4.75924491889
1.0455 4.6697663799599995
1.046 4.528867711940001
1.0465 4.368188407659999
1.047 4.206164993800001
1.0475 4.051565933249999
1.048 3.9114028212600003
1.0485 3.7947827940000005
1.049 3.7086010277799994
1.0495 3.6522225102000005
1.05 3.61884202504
1.0505 3.6010722613799997
1.051 3.5946321772899994
1.0515 3.598876176830001
1.052 3.6152171625900005
1.0525 3.644046725549999
1.053 3.6786972355099996
1.0535 3.6932866453999997
1.054 3.6353205968200006
1.0545 3.481700513719999
1.055 3.31263904576
1.0555 3.20324228455
1.056 3.1495519861300005
1.0565 3.1260141931700014
1.057 3.1162720446000014
1.0575 3.1127000998500014
1.058 3.1120227532899998
1.0585 3.112800643480001
1.059 3.114404049790001
1.0595 3.11654721664
1.06 3.11915076748
1.0605 3.1222940788600004
1.061 3.1261676545000006
1.0615 3.130988456970001
1.062 3.136872905209999
1.0625 3.143625203729999
1.063 3.15060504836
1.0635 3.15681758634
1.064 3.1612520895999987
1.0645 3.1632365033500003
1.065 3.1627126181200014
1.0655 3.16035778047
1.066 3.157277970329999
1.0665 3.15449449931
1.067 3.15258417034
1.0675 3.1517004447499994
1.068 3.1518009883800007
1.0685 3.1527852576000006
1.069 3.1546162100200013
1.0695 3.1573943892700003
1.07 3.161484927479999
1.0705 3.167718632539999
1.071 3.17790528979
1.0715 3.1957120958400003
1.072 3.2279548504499997
1.0725 3.2847884602499997
1.073 3.373864824660001
1.0735 3.4831081245399984
1.074 3.569707940589999
1.0745 3.5957646160700003
1.075 3.5703747036100006
1.0755 3.52696102253
1.076 3.4875902537300005
1.0765 3.4581203866
1.077 3.4358737855199992
1.0775 3.41494483517
1.078 3.388835241989999
1.0785 3.354724492569999
1.079 3.3182853643499994
1.0795 3.288746704210001
1.08 3.269638122740001
1.0805 3.25907574982
1.081 3.25418615434
1.0815 3.2528685036100002
1.082 3.253741645660001
1.0825 3.25582660304
1.083 3.258292567859999
1.0835 3.2604304429399997
1.084 3.2617322183600015
1.0845 3.2620920587199995
1.085 3.2618909714600006
1.0855 3.2617480936699996
1.086 3.2621185175699994
1.0865 3.2631980386500006
1.087 3.2649919486799996
1.0875 3.2674737888100003
1.088 3.2707070602799986
1.0885 3.2749722269
1.089 3.281004844700001
1.0895 3.29056707309
1.09 3.307992871699999
1.0905 3.3442309126599996
1.091 3.427740335030001
1.0915 3.6288963880400003
1.092 4.07864921211
1.0925 4.809093392290001
1.093 5.41974248321
1.0935 5.60489093197
1.094 5.562456228339999
1.0945 5.48413274057
1.095 5.426399529869999
1.0955 5.391685518669999
1.096 5.37173554577
1.0965 5.359564474770001
1.097 5.3509335979
1.0975 5.3432499478599995
1.098 5.334280397709999
1.0985 5.320781092440002
1.099 5.296565952920001
1.0995 5.249765539040001
1.1 5.1608955536600005
1.1005 5.008773041470001
1.101 4.7927576983
1.101 4.7927576983
1.1015 4.553532651910001
1.102 4.351302369589999
1.1025 4.222548313720002
1.103 4.171985451369999
1.1035 4.188987908380001
1.104 4.25692894341
1.1045 4.352921651210001
1.105 4.44950703725
1.1055 4.523348395830001
1.106 4.5637828104
1.1065 4.57291111365
1.107 4.55961818741
1.1075 4.534704534249999
1.108 4.509177035769999
1.1085 4.493529271879999
1.109 4.496397411219999
1.1095 4.523136725029999
1.11 4.57518657475
1.1105 4.650356167599999
1.111 4.743602446770001
1.1115 4.84762806143
1.112 4.9534687532
1.1125 5.051768672719999
1.113 5.13532042925
1.1135 5.201361718850001
1.114 5.25187695527
1.1145 5.291745150450001
1.115 5.326475036959999
1.1155 5.360252404869999
1.116 5.393384176840001
1.1165 5.416382209260001
1.117 5.39677090964
1.1175 5.264683038669999
1.118 4.94562635006
1.1185 4.483961751720002
1.119 4.055095543840001
1.1195 3.7657680190899994
1.12 3.6013686005
1.1205 3.5152238766700004
1.121 3.4743132027999986
1.1215 3.4625866404799988
1.122 3.4770702149699995
1.1225 3.528442718129999
1.123 3.6506085203499987
1.1235 3.92117142868
1.124 4.4501155908
1.1245 5.158212626270001
1.125 5.612193574570001
1.1255 5.68828922717
1.126 5.622591902619999
1.1265 5.55290987526
1.127 5.50740594503
1.1275 5.482873299310001
1.128 5.47339044747
1.1285 5.47600987362
1.129 5.491096709889999
1.1295 5.522238776339999
1.13 5.57624128919
1.1305 5.661549913360001
1.131 5.78276848875
1.1315 5.931763564870001
1.132 6.082346171989999
1.1325 6.194007810760001
1.133 6.22376343347
1.1335 6.146821097669998
1.134 5.97864864707
1.1345 5.775852145359999
1.135 5.602165670420001
1.1355 5.487874021959999
1.136 5.42589681172
1.1365 5.3958554334299995
1.137 5.381657614519999
1.1375 5.37459839334
1.138 5.37074598478
1.1385 5.36847052368
1.139 5.36713170587
1.1395 5.36651786055
1.14 5.366644863029999
1.1405 5.367708508800001
1.141 5.37013213946
1.1415 5.374508433249999
1.142 5.3813824424800005
1.1425 5.390658915290001
1.143 5.40090907378
1.1435 5.40936003047
1.144 5.41297430938
1.1445 5.41008500296
1.145 5.401480584940001
1.1455 5.390034486429999
1.146 5.37890060235
1.1465 5.369894009810001
1.147 5.36324754669
1.1475 5.35841616068
1.148 5.3547542558400005
1.1485 5.351785572870001
1.149 5.349224356189999
1.1495 5.346943603319999
1.15 5.344916855410001
1.1505 5.34320232193
1.151 5.34191642182
1.1515 5.34120732464
1.152 5.34119144933
1.1525 5.34185292058
1.153 5.342995942900001
1.1535 5.34420246646
1.154 5.344948606029999
1.1545 5.34475810231
1.155 5.343366366799999
1.1555 5.34084748428
1.156 5.3376512552
1.1565 5.33434389895
1.157 5.331359340670001
1.1575 5.32887750054
1.158 5.32691954564
1.1585 5.325411391190001
1.159 5.324247201789999
1.1595 5.32335818443
1.16 5.32269142141
1.1605 5.322236329190001
1.161 5.32200878308
1.1615 5.32210403494
1.162 5.32269671318
1.1625 5.3240884486899995
1.163 5.32667612422
1.1635 5.3307402035800004
1.164 5.336121933669999
1.1645 5.34189525474
1.165 5.3461815884399995
1.1655 5.34666313951
1.166 5.341889962970002
1.1665 5.33243886175
1.167 5.32068054881
1.1675 5.309271492690001
1.168 5.2999156433299985
1.1685 5.293041634100001
1.169 5.28831079172
1.1695 5.285156896799999
1.17 5.28310898181
1.1705 5.28182837347
1.171 5.28109281744
1.1715 5.28075943593
1.172 5.2807329770800004
1.1725 5.280976398500001
1.173 5.2815055755000015
1.1735 5.282442218790002
1.174 5.28406679218
1.1745 5.28691376444
1.175 5.2914699784099986
1.1755 5.29613202778
1.176 5.2888505522600004
1.1765 5.22846087302
1.177 5.0464134014800015
1.1775 4.741607449480001
1.178 4.432795627589999
1.1785 4.215536718469999
1.179 4.1027743915400015
1.1795 4.08291437873
1.18 4.15789875963
1.1805 4.3491486192
1.181 4.66352209136
1.1815 5.00022683292
1.182 5.198869295180001
1.1825 5.26008978231
1.183 5.26844548714
1.1835 5.2661065248000005
1.184 5.263100799439999
1.1845 5.2606348346199985
1.185 5.258581627860001
1.1855 5.25683534376
1.186 5.255374815239999
1.1865 5.25426354354
1.187 5.25357561344
1.1875 5.253390401490001
1.188 5.2538296184
1.1885 5.2550996432
1.189 5.25775081997
1.1895 5.2632225101499985
1.19 5.27490144654
1.1905 5.29903720951
1.191 5.34190054651
1.1915 5.39867065507
1.192 5.44279343333
1.1925 5.439761249119999
1.193 5.379022313059999
1.1935 5.281272737619999
1.194 5.174500694330001
1.1945 5.072914585639999
1.195 4.97518088551
1.1955 4.8720866223699995
1.196 4.75346101428
1.1965 4.612731682900001
1.197 4.45053364063
1.1975 4.276603744269999
1.198 4.107722196489999
1.1985 3.9616587609500007
1.199 3.8513200646800003
1.1995 3.7829821468999993
1.2 3.7587828826900003
1.2005 3.7805320573900003
1.201 3.8524789623099993
1.201 3.8524789623099993
1.2015 3.9821908285499985
1.202 4.17975376973
1.2025 4.452523346150001
1.203 4.783126676900001
1.2035 5.08784796058
1.204 5.2554012740900005
1.2045 5.292300786299999
1.205 5.282542762420001
1.2055 5.2704828185900015
1.206 5.2636193929
1.2065 5.260169158859999
1.207 5.258279996970001
1.2075 5.25706818164
1.208 5.25619503959
1.2085 5.25555473542
1.209 5.25513668559
1.2095 5.254977932489999
1.21 5.25515785267
1.2105 5.25578228153
1.211 5.25707876518
1.2115 5.259587064159999
1.212 5.2645189938
1.2125 5.274493980249999
1.213 5.294279908280001
1.2135 5.33044915623
1.214 5.38740447674
1.2145 5.458028439159999
1.215 5.51562406384
1.2155 5.52373634725
1.216 5.4681992211
1.2165 5.377709954099999
1.217 5.299815099699999
1.2175 5.260290869569999
1.218 5.25322106485
1.2185 5.26007919877
1.219 5.26786868421
1.2195 5.272467232340001
1.22 5.2742558506
1.2205 5.274472813169999
1.221 5.27400713741
1.2215 5.27334037439
1.222 5.27272652907
1.2225 5.27235610517
1.223 5.27243018995
1.2235 5.2732609978400005
1.224 5.27525070336
1.2245 5.278658603239999
1.225 5.28300843818
1.2255 5.28661742532
1.226 5.287204811789999
1.2265 5.28381278722
1.227 5.27790188013
1.2275 5.2719803895
1.228 5.267619971019999
1.2285 5.265053462569999
1.229 5.2638310637000005
1.2295 5.263460639799999
1.23 5.26359293405
1.2305 5.264021567420001
1.231 5.2646195374300016
1.2315 5.265333926379999
1.232 5.26613827542
1.2325 5.267053751630001
1.233 5.26821264926
1.2335 5.2700012675200005
1.234 5.273456793330001
1.2345 5.28117748576
1.235 5.29901604243
1.2355 5.3372173300600005
1.236 5.4054123700500005
1.2365 5.494329981359999
1.237 5.55939758528
1.2375 5.55290987526
1.238 5.48669924902
1.2385 5.41780569539
1.239 5.377392447900001
1.2395 5.352145413230001
1.24 5.323839735499999
1.2405 5.2957404368
1.241 5.27625084789
1.2415 5.265730809130001
1.242 5.26060837577
1.2425 5.25803657555
1.243 5.256570755260001
1.2435 5.255623528429999
1.244 5.254988516030001
1.2445 5.254591633280001
1.245 5.25445404726
1.2455 5.254655134519999
1.246 5.2553959823200005
1.2465 5.2571634335
1.247 5.261095218610001
1.2475 5.269286878570001
1.248 5.28316719128
1.2485 5.29317392835
1.249 5.25709993226
1.2495 5.1171431993
1.25 4.901318359849999
1.2505 4.722715830579999
1.251 4.657267219219999
1.2515 4.71774685855
1.252 4.872060163520001
1.2525 5.048445441160001
1.253 5.178443062979999
1.2535 5.247146112890001
1.254 5.276049760630001
1.2545 5.2866385924
1.255 5.2903163725499995
1.2555 5.29184569408
1.256 5.293041634100001
1.2565 5.294629165100001
1.257 5.296899334430001
1.2575 5.29990505979
1.258 5.303249458430002
1.2585 5.305604296079999
1.259 5.304381897209999
1.2595 5.2972909254100005
1.26 5.28638458744
1.2605 5.280013296360001
1.261 5.28594007876
1.2615 5.30088932901
1.262 5.31202321309
1.2625 5.310806105990001
1.263 5.300153772979999
1.2635 5.287517026220001
1.264 5.277425620830001
1.2645 5.27078444948
1.265 5.26685266437
1.2655 5.264677746900001
1.266 5.263566475199998
1.2665 5.263121966519999
1.267 5.263132550060001
1.2675 5.263487098650001
1.268 5.2641697369800005
1.2685 5.26520163213
1.269 5.266709786580001
1.2695 5.268921746439999
1.27 5.272117975520001
1.2705 5.27599684293
1.271 5.27632493267
1.2715 5.2538825361
1.272 5.15901168354
1.2725 4.945838020859999
1.273 4.677947456380001
1.2735 4.4913913968
1.274 4.453248318639999
1.2745 4.562078860460001
1.275 4.782512831579999
1.2755 5.038502205329999
1.276 5.2339854809
1.2765 5.326104613060001
1.277 5.3439114191099994
1.2775 5.3320313954600005
1.278 5.315108314999999
1.2785 5.300513613339999
1.279 5.288734133319999
1.2795 5.2787750221800005
1.28 5.269620260079999
1.2805 5.2603914132
1.281 5.250506386839999
1.2815 5.24014510118
1.282 5.230741625889999
1.2825 5.225111182609999
1.283 5.22665637945
1.2835 5.237536258569999
1.284 5.256623672960001
1.2845 5.2790925283800005
1.285 5.29860857614
1.2855 5.31072143767
1.286 5.31458442977
1.2865 5.312097297870001
1.287 5.306112306
1.2875 5.299084835440001
1.288 5.292639459580001
1.2885 5.287527609760001
1.289 5.283913330849999
1.2895 5.281637869749999
1.29 5.28043134619
1.2905 5.280002712819999
1.291 5.279981545739999
1.2915 5.279711665470001
1.292 5.27788600482
1.2925 5.27178459401
1.293 5.25650725402
1.2935 5.22492067889
1.294 5.169933896820001
1.2945 5.088721102630001
1.295 4.985155871959999
1.2955 4.8666943087400005
1.296 4.738617599430001
1.2965 4.60153429758
1.297 4.453613450769999
1.2975 4.29392899925
1.298 4.122729656209999
1.2985 3.940481097410001
1.299 3.752485676390001
1.2995 3.573920189509999
1.3 3.4229459914100007
1.3005 3.30878134543
1.301 3.22921429171
1.301 3.22921429171
1.3015 3.1763971353399993
1.302 3.1423234283099992
1.3025 3.1209923034400004
1.303 3.1084878509299996
1.3035 3.10259811092
1.304 3.10258223561
1.3045 3.1093662847499983
1.305 3.126411075920001
1.3055 3.1616119299600003
1.306 3.2299710148199994
1.3065 3.3532004628100003
1.307 3.54546634222
1.3075 3.783008605750001
1.308 3.9979338442999994
1.3085 4.1232588332099995
1.309 4.12799496736
1.3095 4.014248371210001
1.31 3.8173998189799994
1.3105 3.6024004956500013
1.311 3.42402022072
1.3115 3.297843256840001
1.312 3.2153710213899993
1.3125 3.1640038100000014
1.313 3.1336449255099987
1.3135 3.1174574010799985
1.314 3.1116682047
1.3145 3.1156317404300014
1.315 3.13309458143
1.3155 3.1773126115500014
1.316 3.29090574637
1.3165 3.609957143210001
1.317 4.336739418550001
1.3175 5.03362848516
1.318 5.260290869569999
1.3185 5.2982487357800006
1.319 5.30163017681
1.3195 5.3005241968800005
1.32 5.29934413217
1.3205 5.29861386791
1.321 5.29841278065
1.3215 5.29895783296
1.322 5.300762326529999
1.3225 5.3047576128800005
1.323 5.31200204601
1.3235 5.32108272333
1.324 5.320585296950001
1.3245 5.281209236380001
1.325 5.173511133340001
1.3255 5.01589576389
1.326 4.873446607260001
1.3265 4.798800899639999
1.327 4.8116810678199995
1.3275 4.91029849354
1.328 5.067617523870001
1.3285 5.2274713120300005
1.329 5.3372596642199985
1.3295 5.385234851039999
1.33 5.391362720700001
1.3305 5.379017021289999
1.331 5.362422030569999
1.3315 5.34742515439
1.332 5.3353228763999985
1.3325 5.32561777022
1.333 5.31745256911
1.3335 5.310160510050001
1.334 5.303381752679999
1.3345 5.29704750399
1.335 5.29127418292
1.3355 5.28635812859
1.336 5.282680348439999
1.3365 5.280632433449999
1.337 5.28054247336
1.3375 5.28271739083
1.338 5.28791390897
1.3385 5.29838103003
1.339 5.319897366850001
1.3395 5.365406588849999
1.34 5.460594947610001
1.3405 5.64645778532
1.341 5.94752245593
1.3415 6.260969868339999
1.342 6.347987734219999
1.3425 6.10659306213
1.343 5.60395958045
1.3435 4.928671518980001
1.344 4.22418347065
1.3445 3.6746807820800003
1.345 3.3476441043100005
1.3455 3.184599378839999
1.346 3.109551496699999
1.3465 3.0755307073700004
1.347 3.059867068170001
1.3475 3.05255384203
1.348 3.0492676528600002
1.3485 3.048166964699999
1.349 3.048532096829999
1.3495 3.0502307550000003
1.35 3.05354869479
1.3505 3.0591844298399993
1.351 3.06813810468
1.3515 3.0815527416299995
1.352 3.1004020263699994
1.3525 3.12532626307
1.353 3.1562725340299993
1.3535 3.1911452983300004
1.354 3.22467924482
1.3545 3.2502490774599986
1.355 3.2633832505999996
1.3555 3.26299165962
1.356 3.2503602046300015
1.3565 3.2284575686000005
1.357 3.20159654408
1.3575 3.1744180133599995
1.358 3.1505362553499987
1.3585 3.1318404319399997
1.359 3.11881738597
1.3595 3.1115888281500004
1.36 3.1111496112399992
1.3605 3.120891759810001
1.361 3.1498800758699987
1.3615 3.22044582882
1.362 3.3810669236300006
1.3625 3.7064631527000005
1.363 4.2201723089900005
1.3635 4.767531830710001
1.364 5.144184144
1.3645 5.326459161650001
1.365 5.396236440869999
1.3655 5.4185835855799995
1.366 5.424203445319999
1.3665 5.424769664710001
1.367 5.424208737089999
1.3675 5.4236001835400005
1.368 5.42305513123
1.3685 5.4222931163500006
1.369 5.420975465619999
1.3695 5.41889580001
1.37 5.4161705384599985
1.3705 5.4132071472600005
1.371 5.41045542686
1.3715 5.408217008149999
1.372 5.40646543228
1.3725 5.404851442429998
1.373 5.40297815585
1.3735 5.400745028910001
1.374 5.39843781719
1.3745 5.39647986229
1.375 5.39508812678
1.3755 5.39418852588
1.376 5.39354822171
1.3765 5.392955543469999
1.377 5.3922781969099995
1.3775 5.391426221940001
1.378 5.390066237050001
1.3785 5.38698113514
1.379 5.378408467740001
1.3795 5.354315038930001
1.38 5.291676357439999
1.3805 5.15056601862
1.381 4.89435439053
1.3815 4.5415097504699995
1.382 4.17310730661
1.3825 3.86011498642
1.383 3.62374220406
1.3835 3.4568979877300015
1.384 3.3459771967600007
1.3845 3.277422316410001
1.385 3.2396284950700016
1.3855 3.224816830839999
1.386 3.2302408950899997
1.3865 3.2591710016799995
1.387 3.323212002220001
1.3875 3.44774322563
1.388 3.678162766739999
1.3885 4.0644513932
1.389 4.576292554680001
1.3895 5.036099741749999
1.39 5.303032495859999
1.3905 5.411540239709999
1.391 5.445005393190001
1.3915 5.45164127277
1.392 5.450196619560001
1.3925 5.446661717199999
1.393 5.442687597929999
1.3935 5.438766396359999
1.394 5.435257952850001
1.3945 5.43245860652
1.395 5.43050065162
1.3955 5.429399963460001
1.396 5.4291194996500005
1.3965 5.42960105072
1.397 5.430770531889999
1.3975 5.4325538583799995
1.398 5.434956321960001
1.3985 5.43804671564
1.399 5.442015543140001
1.3995 5.44714856004
1.4 5.453863816169998
1.4005 5.462759281540001
1.401 5.47472397351
1.401 5.47472397351
1.4015 5.491133752280001
1.402 5.5140524081499995
1.4025 5.546136409660002
1.403 5.589814679240001
1.4035 5.644007695809999
1.404 5.69354924655
1.4045 5.68477020012
1.405 5.50657513714
1.4055 5.072205488460001
1.406 4.49627570051
1.4065 4.006765808429999
1.407 3.6928633038000003
1.4075 3.5205685643699995
1.408 3.4399008224899985
1.4085 3.4218400114800014
1.409 3.46009421681
1.4095 3.571321930440001
1.41 3.7982489033499993
1.4105 4.19205184321
1.411 4.71770981616
1.4115 5.175135706730001
1.412 5.414133207009999
1.4125 5.487487722750001
1.413 5.49188518362
1.4135 5.477406900900001
1.414 5.46097595505
1.4145 5.44680459499
1.415 5.43536378825
1.4155 5.42626194385
1.416 5.419001635409999
1.4165 5.413154229560001
1.417 5.40838634479
1.4175 5.404449267909999
1.418 5.401147203430001
1.4185 5.39833198179
1.419 5.395918934670001
1.4195 5.39389747853
1.42 5.392294072220001
1.4205 5.3911298828200005
1.421 5.390383743249999
1.4215 5.390023902889999
1.422 5.38999215227
1.4225 5.39026732431
1.423 5.3908335437
1.4235 5.391717269290001
1.424 5.392966127009999
1.4245 5.394606575709999
1.425 5.396268191490001
1.4255 5.395892475819999
1.426 5.3855999831700005
1.4265 5.342292137490001
1.427 5.217602160980001
1.4275 4.95898277754
1.428 4.58875467303
1.4285 4.226062049
1.429 3.9709299419899997
1.4295 3.8448270628899985
1.43 3.8355452983099996
1.4305 3.93480831997
1.431 4.14004432765
1.4315 4.436018315519999
1.432 4.77681888706
1.4325 5.0925735111899995
1.433 5.322918967520001
1.4335 5.4468310538399995
1.434 5.48403748871
1.4345 5.47307294127
1.435 5.446857512689999
1.4355 5.4221079044
1.436 5.403094574789999
1.4365 5.38926717978
1.437 5.37954090652
1.4375 5.3730531965
1.438 5.368925615899999
1.4385 5.366374982760001
1.439 5.36484036946
1.4395 5.36399897803
1.44 5.363686763600001
1.4405 5.363829641389999
1.441 5.364385277240001
1.4415 5.36531662876
1.442 5.3666342794899995
1.4425 5.36841760598
1.443 5.370947072040001
1.4435 5.37500056786
1.444 5.38244079648
1.4445 5.39736358788
1.445 5.426436572259999
1.4455 5.47042705627
1.446 5.48866249569
1.4465 5.37264043844
1.447 5.092663471280001
1.4475 4.814438079989999
1.448 4.681836907329999
1.4485 4.728917785019999
1.449 4.94504425536
1.4495 5.26912812547
1.45 5.541024559840001
1.4505 5.6200571447900005
1.451 5.562874278170001
1.4515 5.486990296369998
1.452 5.435263244620001
1.4525 5.40515307332
1.453 5.38770610763
1.4535 5.377424198519999
1.454 5.37146037373
1.4545 5.36810539155
1.455 5.3662691473600015
1.4555 5.365279586370002
1.456 5.364771576449999
1.4565 5.36460223981
1.457 5.364745117600001
1.4575 5.36525841929
1.458 5.3662744391300015
1.4585 5.3680736409300005
1.459 5.371211660539999
1.4595 5.376805061430001
1.46 5.38695467629
1.4605 5.405343577039999
1.461 5.4378879625400005
1.4615 5.493366879220001
1.462 5.58376618613
1.4625 5.72308261492
1.463 5.92212195993
1.4635 6.1790532687400015
1.464 6.4724607481600005
1.4645 6.764381240209999
1.465 7.00992465998
1.4655 7.1680162887300005
1.466 7.21254653328
1.4665 7.13430242206
1.467 6.932151516290001
1.4675 6.62034455258
1.468 6.25364605866
1.4685 5.91696248418
1.469 5.66978919925
1.4695 5.518000068570001
1.47 5.436168137289999
1.4705 5.39578664042
1.471 5.37668864249
1.4715 5.36745979561
1.472 5.362533157739999
1.4725 5.359469222910001
1.473 5.357267846589999
1.4735 5.35552156249
1.474 5.354092784589999
1.4745 5.35293917873
1.475 5.352092495529999
1.4755 5.35165857039
1.476 5.351854365879999
1.4765 5.353066181210001
1.477 5.3559078616999996
1.4775 5.361178464619999
1.478 5.36978288264
1.4785 5.38245138002
1.479 5.398898201180001
1.4795 5.4163081244799995
1.48 5.429061290180001
1.4805 5.432252227489999
1.481 5.426108482520001
1.4815 5.415466733049999
1.482 5.405026070840001
1.4825 5.396284066800001
1.483 5.388166491619999
1.4835 5.3792445674
1.484 5.36919549617
1.4845 5.358860669359999
1.485 5.34940956814
1.4855 5.3416306662399995
1.486 5.33566684145
1.4865 5.3312323381899995
1.487 5.32792498194
1.4875 5.3253955158799995
1.488 5.32340051859
1.4885 5.3218182793599995
1.489 5.320574713409999
1.4895 5.319648653660001
1.49 5.319003057720001
1.4905 5.318595591430001
1.491 5.31843154656
1.4915 5.318669676210001
1.492 5.319590444190001
1.4925 5.3215060649299994
1.493 5.324527665600001
1.4935 5.328475326019999
1.494 5.332946871670001
1.4945 5.33763008812
1.495 5.342408556430001
1.4955 5.347149982350001
1.496 5.3513198971100016
1.4965 5.35391815618
1.497 5.353997532729999
1.4975 5.35123522879
1.498 5.345964625870001
1.4985 5.33867785858
1.499 5.32948605409
1.4995 5.31814049921
1.5 5.304836989429998
1.5005 5.290771464769999
1.501 5.27762141632
1.501 5.27762141632
1.5015 5.26655632525
1.502 5.25777727882
1.5025 5.2508397683500005
1.503 5.2451881579899995
1.5035 5.240383230830001
1.504 5.236176273680001
1.5045 5.23241911698
1.505 5.229032384180001
1.5055 5.22595257404
1.506 5.223137352399999
1.5065 5.220570843950001
1.507 5.218247756920001
1.5075 5.21622100901
1.508 5.2146123109300015
1.5085 5.21364920879
1.509 5.213755044189999
1.5095 5.21558599661
1.51 5.22005225049
1.5105 5.22817511744
1.511 5.2409653255299995
1.5115 5.259200764950001
1.512 5.282643306050001
1.5125 5.30848831073
1.513 5.330639659949999
1.5135 5.34222863625
1.514 5.340069594090001
1.5145 5.3259035258
1.515 5.303725717729999
1.5155 5.27730920189
1.516 5.250093628779999
1.5165 5.225418105269999
1.517 5.205632177240001
1.5175 5.19115918629
1.518 5.180930194879999
1.5185 5.173463507409999
1.519 5.167605518019999
1.5195 5.16262596245
1.52 5.15813324972
1.5205 5.153931584340001
1.521 5.14992042268
1.5215 5.14605743058
1.522 5.142321440960001
1.5225 5.138707162049999
1.523 5.135209302080001
1.5235 5.13184373636
1.524 5.128631631969999
1.5245 5.12559944776
1.525 5.1227736425799995
1.5255 5.1201753835099995
1.526 5.11782583763
1.5265 5.115735588480001
1.527 5.11394167845
1.5275 5.112454691079999
1.528 5.11130637699
1.5285 5.110502027949999
1.529 5.11004164396
1.5295 5.109882890860001
1.53 5.10994110033
1.5305 5.11006281104
1.531 5.1100945616599995
1.5315 5.10993051679
1.532 5.109501883419999
1.5325 5.10875574385
1.533 5.107575679139999
1.5335 5.10581351973
1.534 5.103305220749999
1.5345 5.09998198919
1.535 5.09598141107
1.5355 5.091652743210001
1.536 5.087376993050001
1.5365 5.08342933263
1.537 5.079889138500001
1.5375 5.076714076500001
1.538 5.073819478310001
1.5385 5.0711365509199995
1.539 5.068607084860001
1.5395 5.06620462128
1.54 5.06389740956
1.5405 5.06166957439
1.541 5.059505240459999
1.5415 5.05740440777
1.542 5.0553723680900005
1.5425 5.0534197049600005
1.543 5.051519959529998
1.5435 5.0496202141
1.544 5.04764109212
1.5445 5.045476758190001
1.545 5.04310075346
1.5455 5.04055541209
1.546 5.03794127771
1.5465 5.03532714333
1.547 5.03272888426
1.5475 5.03012533342
1.548 5.0275006155
1.5485 5.024849438729999
1.549 5.022177094880001
1.5495 5.01948887572
1.55 5.0167530306299986
1.5505 5.01394839253
1.551 5.011090836729999
1.5515 5.008206822079999
1.552 5.005333390969999
1.5525 5.00247583517
1.553 4.99961827937
1.5535 4.99671309764
1.554 4.99376558175
1.5545 4.99085510825
1.555 4.988098096079999
1.5555 4.98558450533
1.556 4.98333021131
1.5565 4.9813193387100005
1.557 4.97950955337
1.5575 4.97787439644
1.558 4.976419159689999
1.5585 4.975143843119999
1.559 4.9740484467299995
1.5595 4.973127678750001
1.56 4.972365663870002
1.5605 4.9717624020899995
1.561 4.97132318518
1.5615 4.97105330491
1.562 4.97094746951
1.5625 4.97100567898
1.563 4.971206766239999
1.5635 4.971503105359999
1.564 4.971868237490001
1.5645 4.97229687086
1.565 4.972773130160001
1.5655 4.973259973
1.566 4.97366743929
1.5665 4.97395848664
1.567 4.974138406819999
1.5675 4.97424424222
1.568 4.97433420231
1.5685 4.974445329479999
1.569 4.97459349904
1.5695 4.974773419220001
1.57 4.9749533394
1.5705 4.975090925419999
1.571 4.9751491348900005
1.5715 4.975106800730001
1.572 4.974948047630002
1.5725 4.9746358332
1.573 4.974127823280001
1.5735 4.973365808400001
1.574 4.97232862148
1.5745 4.97106388845
1.575 4.9696351105500005
1.5755 4.96812166433
1.576 4.966597634569999
1.5765 4.96513710605
1.577 4.96383533063
1.5775 4.962787560170001
1.578 4.962110213610001
1.5785 4.96187208396
1.579 4.962147256000001
1.5795 4.96297277212
1.58 4.964375091170001
1.5805 4.966359504920001
1.581 4.968910138060001
1.5815 4.971963489349998
1.582 4.97532905507
1.5825 4.978657578399999
1.583 4.981456924730002
1.5835 4.983282585379999
1.584 4.983928181319999
1.5845 4.983441338480001
1.585 4.98204960297
1.5855 4.98009693984
1.586 4.977985523610001
1.5865 4.976080486409999
1.587 4.97462524966
1.5875 4.97367273106
1.588 4.973159429370001
1.5885 4.97299009273
1.589 4.973069469280001
1.5895 4.97334993309
1.59 4.973836775929999
1.5905 4.97455116488
1.591 4.97557776826
1.5915 4.977022421469999
1.592 4.97907562823
1.5925 4.98201785235
1.593 4.98626185189
1.5935 4.992336803850001
1.594 5.000718967529999
1.5945 5.01133954992
1.595 5.02294440153
1.5955 5.03298288922
1.596 5.03860274896
1.5965 5.0383275769199996
1.597 5.032924679750001
1.5975 5.0246959773999995
1.598 5.015922222740001
1.5985 5.007926358270001
1.599 5.0011423091300005
1.5995 4.99569178603
1.6 4.991632998440001
1.6005 4.989045322909999
1.601 4.988024011300001
1.601 4.988024011300001
1.6015 4.988727816710001
1.602 4.9914636618
1.6025 4.99671309764
1.603 5.004968258839999
1.6035 5.016297938409999
1.604 5.02974961775
1.6045 5.04319600532
1.605 5.05411292683
1.6055 5.060505384989999
1.606 5.061066312610001
1.6065 5.054959610030001
1.607 5.042291112650001
1.6075 5.02492881528
1.608 5.00640232851
1.6085 4.99017776169
1.609 4.9780754837000005
1.6095 4.97011666162
1.61 4.965396402779999
1.6105 4.96288281203
1.611 4.961792707410001
1.6115 4.96163395431
1.612 4.962115505379999
1.6125 4.963083899290001
1.613 4.9644756348
1.6135 4.966296003679999
1.614 4.9686561331000005
1.6145 4.971799444479999
1.615 4.976128112339999
1.6155 4.98212897952
1.616 4.99017776169
1.6165 5.000078663360001
1.617 5.01068337044
1.6175 5.020213848209999
1.618 5.027537657890002
1.6185 5.033183976479999
1.619 5.038724459670001
1.6195 5.04532329686
1.62 5.052752941939999
1.6205 5.059462906299999
1.621 5.06361165398
1.6215 5.064045579120001
1.622 5.06066942986
1.6225 5.054319305860001
1.623 5.04636048378
1.6235 5.03818469913
1.624 5.03069684458
1.6245 5.02420913456
1.625 5.018695110219999
1.6255 5.014075395009999
1.626 5.01031823831
1.6265 5.00741305658
1.627 5.005285765039999
1.6275 5.00383582006
1.628 5.0029362191599995
1.6285 5.002449376319999
1.629 5.00224299729
1.6295 5.00219007959
1.63 5.00222183021
1.6305 5.0022906232199995
1.631 5.002396458619999
1.6315 5.0025763788
1.632 5.002915052080001
1.6325 5.00355006448
1.633 5.004735420959999
1.6335 5.006910338429999
1.634 5.01090033301
1.6345 5.01815005791
1.635 5.031061976709998
1.6355 5.053102198759999
1.636 5.088075506690001
1.6365 5.137696433980001
1.637 5.197906193039999
1.6375 5.2570628898699985
1.638 5.3002013989100005
1.6385 5.3172832324699995
1.639 5.30718653531
1.6395 5.274774444059999
1.64 5.22755598035
1.6405 5.17494520301
1.641 5.12652550751
1.6415 5.08863643431
1.642 5.062722636619999
1.6425 5.046794408919999
1.643 5.037803691689999
1.6435 5.0331363505499995
1.644 5.03103551786
1.6445 5.03044813139
1.645 5.03079738821
1.6455 5.03174990681
1.646 5.033157517630001
1.6465 5.03494613589
1.647 5.037121053360001
1.6475 5.039692853579999
1.648 5.042672120089999
1.6485 5.04598476811
1.649 5.049440293920001
1.6495 5.052689440699999
1.65 5.055292991539999
1.6505 5.056896397850001
1.651 5.05742028308
1.6515 5.05710806865
1.652 5.05636192908
1.6525 5.055552288270001
1.653 5.054933151179999
1.6535 5.054631520289999
1.654 5.0547161886100005
1.6545 5.0552189067599995
1.655 5.0561820089
1.6555 5.0576372456500005
1.656 5.05964811825
1.6565 5.06228871148
1.657 5.065659568969999
1.6575 5.069903568510001
1.658 5.0752059220499985
1.6585 5.08170421561
1.659 5.08928203025
1.6595 5.09734668773
1.66 5.1048133752
1.6605 5.110459693789999
1.661 5.11361358871
1.6615 5.114481438989999
1.662 5.11387288544
1.6625 5.11265048657
1.663 5.111433379469999
1.6635 5.110560237419999
1.664 5.110184521750001
1.6645 5.11034327485
1.665 5.11105237203
1.6655 5.11233827214
1.666 5.1143173941199995
1.6665 5.11712732399
1.667 5.120895064229999
1.6675 5.125742325549999
1.668 5.131658524409999
1.6685 5.1383579052299995
1.669 5.145083744900002
1.6695 5.15056601862
1.67 5.153418282649999
1.6705 5.152994941050001
1.671 5.1499521733
1.6715 5.145877510400001
1.672 5.142263231490001
1.6725 5.13985547614
1.673 5.1386701196599995
1.6735 5.138389655850001
1.674 5.138680703200001
1.6745 5.1393157156
1.675 5.14019414942
1.6755 5.141321296430001
1.676 5.14276065787
1.6765 5.144649819760001
1.677 5.147237495290001
1.6775 5.150820023580001
1.678 5.15552969888
1.6785 5.160493379140001
1.679 5.162779423780001
1.6795 5.15906989301
1.68 5.153021399899999
1.6805 5.1588053045099995
1.681 5.19185240816
1.6815 5.25843875007
1.682 5.347552156870001
1.6825 5.422933420520001
1.683 5.438459473699999
1.6835 5.385531190159999
1.684 5.305038076690001
1.6845 5.239684717190001
1.685 5.202081399569999
1.6855 5.184909605920001
1.686 5.178448354749999
1.6865 5.176770863660001
1.687 5.1771412875600005
1.6875 5.178448354749999
1.688 5.18022638947
1.6885 5.182295471540001
1.689 5.184560349099999
1.6895 5.18698927153
1.69 5.18957165529
1.6905 5.192349834539999
1.691 5.19545081176
1.6915 5.199133883680001
1.692 5.20391235199
1.6925 5.210527064489999
1.693 5.21974532783
1.6935 5.2316888527200005
1.694 5.245230492149999
1.6945 5.25810536856
1.695 5.267948060760001
1.6955 5.27328216492
1.696 5.2736208382
1.6965 5.269265711489999
1.697 5.26125926348
1.6975 5.251368945350001
1.698 5.24183846758
1.6985 5.234900957109999
1.699 5.2322021544099995
1.6995 5.23434002949
1.7 5.24059490163
1.7005 5.249172860800001
1.701 5.25779315413
1.701 5.25779315413
1.7015 5.26452428557
1.702 5.2683925694400005
1.7025 5.269292170340001
1.703 5.2675458862400015
1.7035 5.263719936530001
1.704 5.25865571264
1.7045 5.253316316709999
1.705 5.248469055389999
1.7055 5.2444631855
1.706 5.24127224819
1.7065 5.238753365670001
1.707 5.2367477848399995
1.7075 5.235149670299999
1.708 5.233895520810001
1.7085 5.232943002210001
1.709 5.232270947419999
1.7095 5.2318687728999995
1.71 5.23175235396
1.7105 5.231921690599999
1.711 5.23241911698
1.7115 5.2333134261100005
1.712 5.23469457808
1.7125 5.2365996152799985
1.713 5.2389597447
1.7135 5.24149450253
1.714 5.24383875664
1.7145 5.24572262676
1.715 5.24707202811
1.7155 5.24798221255
1.716 5.248553723710001
1.7165 5.248797145129999
1.717 5.24868601796
1.7175 5.248135673880001
1.718 5.24698735979
1.7185 5.24508232259
1.719 5.242367644580001
1.7195 5.239033829479999
1.72 5.235456592959999
1.7205 5.231990483610001
1.721 5.22886304754
1.7215 5.226106035369999
1.722 5.22360302816
1.7225 5.2211529386499995
1.723 5.218586430200001
1.7235 5.21587704396
1.724 5.21319411657
1.7245 5.21074931883
1.725 5.208643194369999
1.7255 5.206865159650001
1.726 5.205330546350001
1.7265 5.203965269689999
1.727 5.202700536660001
1.7275 5.20150988841
1.728 5.20035099078
1.7285 5.199202676689999
1.729 5.19801202844
1.7295 5.19672083656
1.73 5.195276183349999
1.7305 5.193614567570001
1.731 5.191672487980001
1.7315 5.189370568029999
1.732 5.18658709701
1.7325 5.183205655979999
1.733 5.17921036963
1.7335 5.174807616989999
1.734 5.1703784055
1.7345 5.1662772837499995
1.735 5.16265771307
1.7355 5.159509109919999
1.736 5.15676797306
1.7365 5.154360217709999
1.737 5.15223821794
1.7375 5.1503702231299995
1.738 5.1487403579699995
1.7385 5.14735391423
1.739 5.146242642530001
1.7395 5.145485919420001
1.74 5.145189580300001
1.7405 5.14539595933
1.741 5.14575050792
1.7415 5.14468686215
1.742 5.138061566109999
1.7425 5.119164655440001
1.743 5.08403788618
1.7435 5.04092054422
1.744 5.01039232309
1.7445 5.009503305729999
1.745 5.03663950229
1.7455 5.073523139190001
1.746 5.1016647720499995
1.7465 5.115100576080001
1.747 5.117989882500001
1.7475 5.1161271794599985
1.748 5.112952117460002
1.7485 5.1097664719199996
1.749 5.106898332580001
1.7495 5.104374158290001
1.75 5.10214632312
1.7505 5.10020424353
1.751 5.098537335979999
1.7515 5.097161475780001
1.752 5.096071371160002
1.7525 5.095282897430001
1.753 5.09479076282
1.7535 5.094600259100001
1.754 5.09468492742
1.7545 5.09499714185
1.755 5.095478692920001
1.7555 5.09605549585
1.756 5.09670109179
1.7565 5.09736785481
1.757 5.09791819889
1.7575 5.098113994380001
1.758 5.09773298694
1.7585 5.09673813418
1.759 5.095261730349999
1.7595 5.09349957094
1.76 5.09154690781
1.7605 5.089440783350001
1.761 5.08720765641
1.7615 5.084900444690001
1.762 5.082550898809999
1.7625 5.08014843523
1.763 5.077661303330001
1.7635 5.075110670190001
1.764 5.072565328819999
1.7645 5.07012053108
1.765 5.067860945290001
1.7655 5.06585007269
1.766 5.064109080360001
1.7665 5.06266442715
1.767 5.061516113060001
1.7675 5.06064826278
1.768 5.06006087631
1.7685 5.0597645371899995
1.769 5.059769828960001
1.7695 5.060071459850001
1.77 5.06063767924
1.7705 5.0613679435
1.771 5.062145833689999
1.7715 5.06287080618
1.772 5.063489943269999
1.7725 5.063997953190001
1.773 5.064384252400001
1.7735 5.06462238205
1.774 5.064632965590001
1.7745 5.0643101676199995
1.775 5.06359577867
1.7755 5.062489798739999
1.776 5.061087479689999
1.7765 5.059521115770001
1.777 5.057901834150001
1.7775 5.056319594920001
1.778 5.05483260755
1.7785 5.05351495682
1.779 5.05246718636
1.7795 5.0517951315700005
1.78 5.05159933608
1.7805 5.05195917644
1.781 5.05289052796
1.7815 5.05441984949
1.782 5.056563016339999
1.7825 5.059372946210002
1.783 5.062786137859999
1.7835 5.0664057085400005
1.784 5.069257972570001
1.7845 5.069892984969999
1.785 5.06708834687
1.7855 5.060759389950001
1.786 5.05220259786
1.7865 5.043233047710001
1.787 5.035194849080001
1.7875 5.0285960118899995
1.788 5.023415369060001
1.7885 5.0194042074
1.789 5.016303230179999
1.7895 5.0139378089900015
1.79 5.0122074002
1.7905 5.011106712040001
1.791 5.010757455220001
1.7915 5.0115194701000005
1.792 5.014392901210001
1.7925 5.022182386650001
1.793 5.043254214789999
1.7935 5.09837858288
1.794 5.2016633497399996
1.7945 5.292634167810001
1.795 5.327750353530001
1.7955 5.33570917561
1.796 5.33699507572
1.7965 5.337201454749999
1.797 5.33739195847
1.7975 5.33768829759
1.798 5.33804284618
1.7985 5.338423853620001
1.799 5.338810152830001
1.7995 5.339117075490001
1.8 5.339074741330001
1.8005 5.33799522025
1.801 5.334687864
1.801 5.334687864
1.8015 5.32789852309
1.802 5.317743616459999
1.8025 5.306678525390001
1.803 5.29837044649
1.8035 5.295243010419999
1.804 5.297169214699999
1.8045 5.30199530894
1.805 5.3070648245999985
1.8055 5.3106050187300005
1.806 5.312181966189999
1.8065 5.312192549730001
1.807 5.311123612189999
1.8075 5.309229158530001
1.808 5.30648802167
1.8085 5.302767907360001
1.809 5.2979629802
1.8095 5.29215790851
1.81 5.285839535130001
1.8105 5.280103256449999
1.811 5.276806483740001
1.8115 5.27858981023
1.812 5.28855421314
1.8125 5.3094461211
1.813 5.342001090140001
1.8135 5.382636591969999
1.814 5.422213739799999
1.8145 5.4490430137
1.815 5.45615515258
1.8155 5.445883827010001
1.816 5.4269234151
1.8165 5.407883626640001
1.817 5.39349530401
1.8175 5.3846421728000005
1.818 5.38021825308
1.8185 5.378710098629999
1.819 5.3789376447400015
1.8195 5.38018121069
1.82 5.3820386219600005
1.8205 5.384287624209999
1.821 5.386806506729999
1.8215 5.38953176828
1.822 5.392436950009999
1.8225 5.3955379272299995
1.823 5.3989246600300005
1.8235 5.402782360360001
1.824 5.40742324265
1.8245 5.41324948142
1.825 5.4206791265000005
1.8255 5.429971474619999
1.826 5.441010106840001
1.8265 5.453138843680001
1.827 5.46500828379
1.8275 5.4744488014699995
1.828 5.47893622243
1.8285 5.47686714036
1.829 5.468961235979999
1.8295 5.45806548155
1.83 5.44738668969
1.8305 5.43892514946
1.831 5.433210037860001
1.8315 5.42991855692
1.832 5.42850565433
1.8325 5.42850565433
1.833 5.4295904671800015
1.8335 5.43156429739
1.834 5.4343160177900005
1.8345 5.437808585989999
1.835 5.442084336149999
1.8355 5.447307313139999
1.836 5.453757980769999
1.8365 5.461817346480001
1.837 5.47177645762
1.8375 5.48336543392
1.838 5.4951872481000015
1.8385 5.504812977729999
1.839 5.51009945596
1.8395 5.5106762588899985
1.84 5.50807799982
1.8405 5.504421386750001
1.841 5.501241032979999
1.8415 5.499240743919999
1.842 5.498584564440001
1.8425 5.499156075599999
1.843 5.500812399610001
1.8435 5.5035270776199985
1.844 5.507506488660002
1.8445 5.513438562829999
1.845 5.522984915909999
1.8455 5.540167293099999
1.846 5.574532047479999
1.8465 5.647039880019999
1.847 5.78962662267
1.8475 5.9986938718300005
1.848 6.176222171790001
1.8485 6.252878752009999
1.849 6.2650339477
1.8495 6.257091000930001
1.85 6.247131889789999
1.8505 6.239532908069999
1.851 6.2345004348
1.8515 6.231441791739999
1.852 6.229769592420001
1.8525 6.2290604952400015
1.853 6.229012869310002
1.8535 6.2294309191399995
1.854 6.230192934019999
1.8545 6.23124599625
1.855 6.23256893875
1.8555 6.2341829286
1.856 6.23609854934
1.8565 6.238310509200001
1.857 6.2407976410999995
1.8575 6.243475276720001
1.858 6.24625874774
1.8585 6.2490528023000005
1.859 6.2518309815499995
1.8595 6.2546091608
1.86 6.257429674210001
1.8605 6.260350731250001
1.861 6.26340937431
1.8615 6.26661618693
1.862 6.26997116911
1.8625 6.2734531537699985
1.863 6.27702509852
1.8635 6.2806446692
1.864 6.28425894811
1.8645 6.287862643480001
1.865 6.291476922389999
1.8655 6.295144118999999
1.866 6.29886952508
1.8665 6.302568472310001
1.867 6.306045165200001
1.8675 6.309040307019999
1.868 6.311395144669999
1.8685 6.31312555346
1.869 6.31443262065
1.8695 6.315591518280001
1.87 6.316893293699999
1.8705 6.318512575320001
1.871 6.32050757261
1.8715 6.32286770203
1.872 6.3255400458799995
1.8725 6.3284663946899995
1.873 6.33157795545
1.8735 6.33481651869
1.874 6.33813975025
1.8745 6.341526483049999
1.875 6.3449925924
1.8755 6.348601579540001
1.876 6.35243811279
1.8765 6.35659744401
1.877 6.36112190736
1.8775 6.365895083900001
1.878 6.37058888389
1.8785 6.374615920860001
1.879 6.377341182409999
1.8795 6.3784789129599995
1.88 6.378277825699999
1.8805 6.37739939188
1.881 6.37647333213
1.8815 6.3758806538899995
1.882 6.37577481849
1.8825 6.37617170124
1.883 6.377044843289998
1.8835 6.37834132694
1.884 6.37999765095
1.8845 6.38196089762
1.885 6.38418873279
1.8855 6.386659989379999
1.886 6.38937466739
1.8865 6.39238039275
1.887 6.395745958469999
1.8875 6.399608950570001
1.888 6.404143997459999
1.8885 6.40958393702
1.889 6.41612456474
1.8895 6.4237552970800005
1.89 6.43195754058
1.8905 6.439535355220001
1.891 6.44490121
1.8915 6.446795663660001
1.892 6.44501762894
1.8925 6.440657210459999
1.893 6.4354501087800005
1.8935 6.4309309372
1.894 6.4278299599799995
1.8945 6.4261683442000015
1.895 6.425623291890001
1.8955 6.42585612977
1.896 6.426591685799999
1.8965 6.42767120688
1.897 6.42897827407
1.8975 6.430444094360001
1.898 6.432031625360001
1.8985 6.433735575299999
1.899 6.43561415365
1.8995 6.43781552997
1.9 6.440609584529999
1.9005 6.44435615769
1.901 6.449399214499999
1.901 6.449399214499999
1.9015 6.455796964429999
1.902 6.462962021010001
1.9025 6.4695343993500005
1.903 6.473630229329999
1.9035 6.473688438800001
1.904 6.4693650627100014
1.9045 6.46190895878
1.905 6.453547962180001
1.9055 6.44625061135
1.906 6.440942966040001
1.9065 6.4375721085499995
1.907 6.435651196040001
1.9075 6.434688093899999
1.908 6.434360004160001
1.9085 6.43448171487
1.909 6.434963265940001
1.9095 6.43577819852
1.91 6.436942387920001
1.9105 6.4385510859999995
1.911 6.440842422409999
1.9115 6.44433499061
1.912 6.449944266809999
1.9125 6.458987901740001
1.913 6.4725771671
1.9135 6.490172302350001
1.914 6.50795794132
1.9145 6.519218827879999
1.915 6.518171057419999
1.9155 6.504809338169999
1.916 6.485309165720001
1.9165 6.46696259913
1.917 6.453500336249999
1.9175 6.444880042919999
1.918 6.439567105839999
1.9185 6.4361168718
1.919 6.43362444813
1.9195 6.43161357553
1.92 6.429851416120001
1.9205 6.428242718039999
1.921 6.42673456359
1.9215 6.425321661000001
1.922 6.423993426730001
1.9225 6.422781611399999
1.923 6.421770883330001
1.9235 6.421119995620001
1.924 6.421135870929999
1.9245 6.4223053520999995
1.925 6.4251629079
1.9255 6.42995195975
1.926 6.436085121179999
1.9265 6.44197486119
1.927 6.44555738948
1.9275 6.44531925983
1.928 6.441059384980002
1.9285 6.43397899672
1.929 6.4260254664100005
1.9295 6.41897682877
1.93 6.41374856001
1.9305 6.410377702520001
1.931 6.408430331159999
1.9315 6.407446061940001
1.932 6.407086221579999
1.9325 6.407160306360001
1.933 6.40759952327
1.9335 6.408377413459999
1.934 6.40951514401
1.9345 6.4110920914700005
1.935 6.413261717170001
1.9355 6.4162886096100005
1.936 6.420601402160002
1.9365 6.4266816458900005
1.937 6.43483626346
1.9375 6.444800666370001
1.938 6.4557175878800015
1.9385 6.46601008053
1.939 6.472947591000001
1.9395 6.47347147623
1.94 6.46698905798
1.9405 6.456463727450001
1.941 6.44592252161
1.9415 6.43778907112
1.942 6.432460258729999
1.9425 6.42929578027
1.943 6.427501870240001
1.9435 6.4264858504
1.944 6.425919631010001
1.9445 6.425644458969999
1.945 6.425623291890001
1.9455 6.425866713310001
1.946 6.42639589031
1.9465 6.427253157050001
1.947 6.42847026415
1.9475 6.4301001293099995
1.948 6.432216837309999
1.9485 6.434952682400001
1.949 6.438529918920001
1.9495 6.44326605307
1.95 6.44952621698
1.9505 6.45763320862
1.951 6.4676029033
1.9515 6.47874207915
1.952 6.489595499420001
1.9525 6.49848038125
1.953 6.50443891427
1.9535 6.5073811383899995
1.954 6.507418180780001
1.9545 6.50443891427
1.955 6.498702635589999
1.9555 6.491267698740001
1.956 6.483621091090002
1.9565 6.476879376110001
1.957 6.471465895400001
1.9575 6.4672853971
1.958 6.46405212563
1.9585 6.46148561718
1.959 6.459400659800001
1.9595 6.45766495924
1.96 6.456204430719999
1.9605 6.45497674008
1.961 6.45398188732
1.9615 6.453241039520001
1.962 6.452833573230001
1.9625 6.452875907389999
1.963 6.453537378640001
1.9635 6.454897363529999
1.964 6.456760066570001
1.9645 6.45858572722
1.965 6.45962820591
1.9655 6.45930540794
1.966 6.4575167896800005
1.9665 6.45471215158
1.967 6.4516693838300005
1.9675 6.4490764165300005
1.968 6.44729309004
1.9685 6.4463405714399995
1.969 6.446054815859999
1.9695 6.44622944427
1.97 6.4466686611799995
1.9705 6.44721900526
1.971 6.4477746411100005
1.9715 6.44825619218
1.972 6.448626616079999
1.9725 6.44888062104
1.973 6.4490764165300005
1.9735 6.449330421489999
1.974 6.44988076557
1.9745 6.45116666568
1.975 6.453902510769999
1.9755 6.459056694750001
1.976 6.467460025509999
1.9765 6.478869081630001
1.977 6.49106131971
1.9775 6.500300750129999
1.978 6.503274724869999
1.9785 6.4989513487799995
1.979 6.4888334845400015
1.9795 6.475932149280001
1.98 6.463316569600001
1.9805 6.45299232633
1.981 6.44556268125
1.9815 6.44069954462
1.982 6.437725569879999
1.9825 6.436021619939999
1.983 6.43515376966
1.9835 6.434846846999998
1.984 6.43494739063
1.9845 6.435381315769999
1.985 6.43612216357
1.9855 6.4371752258
1.986 6.438588128390001
1.9865 6.44042437258
1.987 6.442747459610001
1.9875 6.44556797302
1.988 6.448753618559999
1.9885 6.451949847640001
1.989 6.454500480779999
1.9895 6.4556064607099986
1.99 6.45469627627
1.9905 6.4518545957799995
1.991 6.447806391729999
1.9915 6.4434195143999995
1.992 6.439254891409999
1.9925 6.43548715117
1.993 6.432089834830001
1.9935 6.428941231679999
1.994 6.425946089859999
1.9945 6.423019741049999
1.995 6.420135726399999
1.9955 6.4172781706
1.996 6.41447882427
1.9965 6.41178531334
1.997 6.40929818144
1.9975 6.407181473439999
1.998 6.40573682023
1.9985 6.405472231730001
1.999 6.40720793229
1.9995 6.411965233520001
2.0 6.4205008585300005
2.0005 6.43233854802
2.001 6.44499117009
2.001 6.44499117009
2.0015 6.454251767589999
2.002 6.456013927
2.0025 6.448727159710001
2.003 6.43452404903
2.0035 6.41768034512
2.004 6.401926745830001
2.0045 6.389062452959998
2.005 6.379272678459999
2.0055 6.372012370019999
2.006 6.366572430460001
2.0065 6.362344306229999
2.007 6.358867613339998
2.0075 6.355846012670001
2.008 6.35307312519
2.0085 6.350427240189998
2.009 6.34783427289
2.0095 6.34524659736
2.01 6.34264833829
2.0105 6.34004478745
2.011 6.33745182015
2.0115 6.33488001993
2.012 6.33231880325
2.0125 6.3297628783399995
2.013 6.327180494579999
2.0135 6.324566360200001
2.014 6.32190459989
2.0145 6.319174046570001
2.015 6.31632707431
2.0155 6.313374266649999
2.016 6.310363249520001
2.0165 6.307410441859999
2.017 6.30464284615
2.0175 6.302182173099999
2.018 6.30008663218
2.0185 6.298382682239999
2.019 6.297049156200001
2.0195 6.296043719899999
2.02 6.2953028721
2.0205 6.294752528019999
2.021 6.29430801934
2.0215 6.29388996951
2.022 6.293419001979999
2.0225 6.292852782590001
2.023 6.292180727800001
2.0235 6.29140812938
2.024 6.290492653170001
2.0245 6.289339047309999
2.025 6.28785735171
2.0255 6.286026399290001
2.026 6.28389381598
2.0265 6.28158131249
2.027 6.279237058380001
2.0275 6.27701451498
2.028 6.275035392999999
2.0285 6.273368485450001
2.029 6.272024375870001
2.0295 6.27095014656
2.03 6.270071712739999
2.0305 6.26931498963
2.031 6.268642934840002
2.0315 6.268044964830001
2.032 6.267531663139999
2.0325 6.267166531010001
2.033 6.267002486140002
2.0335 6.26707127915
2.034 6.26731470057
2.0345 6.267589872609999
2.035 6.26772745863
2.0355 6.2675581219900005
2.036 6.26693369313
2.0365 6.265806546119999
2.037 6.264229598660001
2.0375 6.262340436770001
2.038 6.260297813550001
2.0385 6.25818110555
2.039 6.25599031277
2.0395 6.25366722574
2.04 6.2511748020699995
2.0405 6.248581834770001
2.041 6.246073535789999
2.0415 6.2438668677
2.042 6.242115291829999
2.0425 6.240887601190001
2.043 6.240183795779999
2.0435 6.239940374360001
2.044 6.24007796038
2.0445 6.240496010210001
2.045 6.24109927199
2.0455 6.241818952709999
2.046 6.24259155113
2.0465 6.243422359020001
2.047 6.244364294080001
2.0475 6.24558140118
2.048 6.247306518199999
2.0485 6.24983598426
2.049 6.25336030308
2.0495 6.257731305100001
2.05 6.2621869754400015
2.0505 6.265303827969999
2.051 6.265515498770001
2.0515 6.262033514109999
2.052 6.255477011079999
2.0525 6.24748643838
2.053 6.23976574595
2.0535 6.233336245400001
2.054 6.2284572334599995
2.0545 6.224959373490001
2.055 6.22253574283
2.0555 6.22093233652
2.056 6.21996923438
2.0565 6.21953530924
2.057 6.21955118455
2.0575 6.21996923438
2.058 6.220773583420001
2.0585 6.221974815210001
2.059 6.223647014529999
2.0595 6.225938350940001
2.06 6.229123996480001
2.0605 6.2335479162
2.061 6.239538199839999
2.0615 6.2471477651
2.062 6.255757474889999
2.0625 6.2638380076799995
2.063 6.26931498963
2.0635 6.27062205682
2.064 6.267589872609999
2.0645 6.261377334629999
2.065 6.253815395299999
2.0655 6.246645046950001
2.066 6.2409722695099985
2.0665 6.23707223502
2.067 6.234701522059999
2.0675 6.233468539649999
2.068 6.233018739199999
2.0685 6.233108699290001
2.069 6.23359025036
2.0695 6.234362848779999
2.07 6.235378868620001
2.0705 6.236611851030001
2.071 6.23807767132
2.0715 6.239839830730001
2.072 6.24205708236
2.0725 6.245004598250001
2.073 6.24911630354
2.0735 6.254884332840001
2.074 6.262673818279999
2.0745 6.2722889643699995
2.075 6.282740210119999
2.0755 6.2923923986
2.076 6.29950982925
2.0765 6.302949479749999
2.077 6.30237796859
2.0775 6.29784821347
2.078 6.28944488271
2.0785 6.278078160750002
2.079 6.2662669301100005
2.0795 6.256762911189999
2.08 6.250650916839999
2.0805 6.247354144130001
2.081 6.24581423906
2.0815 6.2452427279
2.082 6.24521097728
2.0825 6.24551260817
2.083 6.246062952250001
2.0835 6.246835550669998
2.084 6.2478356952
2.0845 6.24911101177
2.085 6.25078850286
2.0855 6.2530957145800015
2.086 6.256482447380001
2.0865 6.261663090210001
2.087 6.26968012176
2.0875 6.2815178112500005
2.088 6.296382393179999
2.0885 6.3091143918000006
2.089 6.31189257105
2.0895 6.3020763377
2.09 6.28547605521
2.0905 6.269738331230001
2.091 6.25821814794
2.0915 6.250465704890002
2.092 6.245009890020001
2.0925 6.24077118225
2.093 6.23718865396
2.0935 6.234013591959999
2.094 6.231156036160001
2.0945 6.228605403019999
2.095 6.22638285962
2.0955 6.22453074012
2.096 6.22312842107
2.0965 6.2222764460999995
2.097 6.22214944362
2.0975 6.222985543279999
2.098 6.225028166499999
2.0985 6.22834610629
2.099 6.2325953976
2.0995 6.23707223502
2.1 6.24105164606
2.1005 6.244115580890001
2.101 6.246020618089999
2.101 6.246020618089999
2.1015 6.246396333760001
2.102 6.24497284763
2.1025 6.24198299758
2.103 6.23813058902
2.1035 6.234172345059998
2.104 6.23057923323
2.1045 6.227520590170001
2.105 6.225001707650001
2.1055 6.222911458500001
2.106 6.22114400732
2.1065 6.21959881048
2.107 6.21821765851
2.1075 6.2169846761
2.108 6.215899863249999
2.1085 6.21498967881
2.109 6.214296456939999
2.1095 6.213883698880001
2.11 6.213820197640001
2.1105 6.2141588709199995
2.111 6.214878551640001
2.1115 6.215894571479999
2.112 6.21707463619
2.1125 6.21830232683
2.113 6.219471807999999
2.1135 6.220450785450001
2.114 6.221106964929999
2.1145 6.221339802809999
2.115 6.22118634148
2.1155 6.220784166960001
2.116 6.2202655735
2.1165 6.219773438889999
2.117 6.219413598529999
2.1175 6.21928659605
2.118 6.219461224459999
2.1185 6.2199745261500015
2.119 6.22085295997
2.1195 6.222101817689999
2.12 6.223631139219999
2.1205 6.225229253759999
2.121 6.226546904490001
2.1215 6.22730891937
2.122 6.227483547780001
2.1225 6.227282460520001
2.123 6.226922620159999
2.1235 6.226520445639999
2.124 6.22609181227
2.1245 6.225631428279999
2.125 6.22511812659
2.1255 6.22452544835
2.126 6.22383751825
2.1265 6.22308608691
2.127 6.222318780260001
2.1275 6.22160439131
2.128 6.221022296610001
2.1285 6.22063070563
2.129 6.220456077219999
2.1295 6.220466660759999
2.13 6.22053545377
2.1305 6.22050899492
2.131 6.22023911465
2.1315 6.219720521189999
2.132 6.219101384100001
2.1325 6.21860395772
2.133 6.2183764116099995
2.1335 6.218476955239999
2.134 6.2188897133
2.1345 6.219572351629998
2.135 6.220461368989999
2.1355 6.22150384768
2.136 6.222699787699999
2.1365 6.22411798206
2.137 6.225880141469999
2.1375 6.228166186110001
2.138 6.231182495009999
2.1385 6.2351354472
2.139 6.24004620976
2.1395 6.2454755657800005
2.14 6.250116448070002
2.1405 6.251524058890001
2.141 6.2466291716399995
2.1415 6.23380721293
2.142 6.215947489179999
2.1425 6.200971780080001
2.143 6.19685478302
2.1435 6.204861231029999
2.144 6.21861454126
2.1445 6.230499856679999
2.145 6.237606703790001
2.1455 6.241205107390001
2.146 6.2433959001699995
2.1465 6.2454808575500005
2.147 6.24792036352
2.1475 6.250762044010002
2.148 6.253937106009999
2.1485 6.2573502976599995
2.149 6.260953993030001
2.1495 6.26473231681
2.15 6.26865881015
2.1505 6.27249005163
2.151 6.274622634940001
2.1515 6.268092590759999
2.152 6.2315211682900005
2.1525 6.131152166700001
2.153 5.9748015302800015
2.1535 5.8398984376700005
2.154 5.78712890723
2.1545 5.8313098949599995
2.155 5.963598853190001
2.1555 6.12837927922
2.156 6.24128977571
2.1565 6.28656086806
2.157 6.299356367920001
2.1575 6.303245818869999
2.158 6.30565357422
2.1585 6.308119539040001
2.159 6.31081834174
2.1595 6.3137182317
2.16 6.3167768747599995
2.1605 6.3200260215399995
2.161 6.32354504859
2.1615 6.327524459629999
2.162 6.33222355139
2.1625 6.337943954759999
2.163 6.344865589919999
2.1635 6.352924955630001
2.164 6.361931548169999
2.1645 6.37152552718
2.165 6.3803839501600015
2.1655 6.38586093211
2.166 6.385977351049999
2.1665 6.381717476200001
2.167 6.37612936708
2.1675 6.371726614439999
2.168 6.369451153340001
2.1685 6.369149522449999
2.169 6.37031371185
2.1695 6.3724462951600005
2.17 6.37519272379
2.1705 6.37831486809
2.171 6.3816698502700016
2.1715 6.38515183493
2.172 6.38869732083
2.1725 6.39226926558
2.173 6.39585708564
2.1735 6.39948194809
2.174 6.403239104790001
2.1745 6.40728201707
2.175 6.41185410635
2.1755 6.417177626970001
2.176 6.423284329550001
2.1765 6.429888458510001
2.177 6.436339126139999
2.1775 6.441869025790001
2.178 6.445806102670001
2.1785 6.44783285058
2.179 6.448102730849999
2.1795 6.44722429703
2.18 6.44599660639
2.1805 6.445134047880001
2.181 6.445054671329999
2.1815 6.44586431214
2.182 6.4474465513700006
2.1825 6.449610885300001
2.183 6.45216681021
2.1835 6.454955572999999
2.184 6.45787663004
2.1845 6.4608294377
2.185 6.46376107828
2.1855 6.4666133423100005
2.186 6.469370354480001
2.1865 6.472026823019999
2.187 6.474614498549999
2.1875 6.477170423460001
2.188 6.47975809899
2.1885 6.482456901689999
2.189 6.485335624569999
2.1895 6.48843660179
2.19 6.49173866627
2.1905 6.495141274380001
2.191 6.49849625656
2.1915 6.501591942009999
2.192 6.504184909310001
2.1925 6.50607936297
2.193 6.5072118017500005
2.1935 6.507656310430002
2.194 6.50756635034
2.1945 6.507100674579999
2.195 6.5064074527099995
2.1955 6.50565602137
2.196 6.5050157172
2.1965 6.50462412622
2.197 6.504523582589999
2.1975 6.50466646038
2.198 6.50497867481
2.1985 6.50535968225
2.199 6.5057195226100015
2.1995 6.50600527819
2.2 6.506174614830001
2.2005 6.506206365449999
2.201 6.5060952382799995
2.201 6.5060952382799995
2.2015 6.505857108629999
2.202 6.505518435350001
2.2025 6.505121552600001
2.203 6.50471408631
2.2035 6.50435953772
2.204 6.504158450459999
2.2045 6.504227243470001
2.205 6.50473525339
2.2055 6.505857108629999
2.206 6.507767437600001
2.2065 6.51050328269
2.207 6.51384768133
2.2075 6.517229122359999
2.208 6.519806214349999
2.2085 6.520801067109999
2.209 6.519816797889999
2.2095 6.51707566103
2.21 6.513244419549999
2.2105 6.509132714259999
2.211 6.505370265790002
2.2115 6.502279872109999
2.212 6.49988799207
2.2125 6.498072914960001
2.213 6.4966547206
2.2135 6.495464072350001
2.214 6.494347508880002
2.2145 6.493199194789999
2.215 6.4919397535300005
2.2155 6.490558601559999
2.216 6.48906632242
2.2165 6.48752641735
2.217 6.486012971130001
2.2175 6.48458419323
2.218 6.48330887666
2.2185 6.4822081885000005
2.219 6.481282128749998
2.2195 6.480514822100001
2.22 6.479848059080001
2.2205 6.479234213759999
2.221 6.478641535519999
2.2215 6.47812823383
2.222 6.47778956055
2.2225 6.47772605931
2.223 6.4779906478100004
2.2235 6.478604493130001
2.224 6.479572887040001
2.2245 6.4809011213100005
2.225 6.48258919594
2.2255 6.48464769447
2.226 6.48710307575
2.2265 6.49002942456
2.227 6.493500825680001
2.2275 6.497628406280001
2.228 6.502623837159999
2.2285 6.50891045992
2.229 6.516938075009999
2.2295 6.5261827972000015
2.23 6.53424745468
2.2305 6.537655354560001
2.231 6.534390332470001
2.2315 6.52541019878
2.232 6.513614843450001
2.2325 6.501909448210001
2.233 6.4921355490199995
2.2335 6.48489111589
2.234 6.479858642620001
2.2345 6.47641899212
2.235 6.474027112079999
2.2355 6.472344329220001
2.236 6.47118013982
2.2365 6.470412833170001
2.237 6.4699841998
2.2375 6.469814863160001
2.238 6.469851905549999
2.2385 6.4700424092699995
2.239 6.470365207240001
2.2395 6.47086263362
2.24 6.471698733279999
2.2405 6.47316984534
2.241 6.47572577025
2.2415 6.479837475539999
2.242 6.485663714310001
2.2425 6.492479514069999
2.243 6.4982951692999995
2.2435 6.50049654562
2.244 6.49752786265
2.2445 6.49005059164
2.245 6.480281984219999
2.2455 6.47053454388
2.246 6.462348175689999
2.2465 6.45631026612
2.247 6.452251478530001
2.2475 6.449674386540001
2.248 6.448108022619999
2.2485 6.44720312995
2.249 6.446769204809999
2.2495 6.4466686611799995
2.25 6.44682212251
2.2505 6.447160795789999
2.251 6.4476000127
2.2515 6.448081563770001
2.252 6.44848373829
2.2525 6.44858957369
2.253 6.447975728370001
2.2535 6.446091858250001
2.254 6.44294854687
2.2545 6.440175659390001
2.255 6.44067308577
2.2555 6.445747893200001
2.256 6.45245785756
2.2565 6.455474166460001
2.257 6.451960431180001
2.2575 6.44372114529
2.258 6.43485743054
2.2585 6.4286237254800005
2.259 6.426332389070001
2.2595 6.42746482785
2.26 6.43030121657
2.2605 6.43319581476
2.261 6.435418358160001
2.2615 6.437005889160001
2.262 6.438238871570001
2.2625 6.43937660212
2.263 6.440577833910001
2.2635 6.441921943490001
2.264 6.443456556790001
2.2645 6.4452187162
2.265 6.44728779827
2.2655 6.44981726433
2.266 6.4531669547399995
2.2665 6.458072425529999
2.267 6.4658248685799995
2.2675 6.47804356551
2.268 6.4953370698700015
2.2685 6.51502774604
2.269 6.53097714082
2.2695 6.5378776089
2.27 6.5355492301
2.2705 6.527765036430002
2.271 6.517832384139999
2.2715 6.507058340420001
2.272 6.49656476051
2.2725 6.487843923550002
2.273 6.481784846900001
2.2735 6.478255236310001
2.274 6.476530119290001
2.2745 6.47583689742
2.275 6.475651685469999
2.2755 6.47574164556
2.276 6.4760274011400005
2.2765 6.476519535750001
2.277 6.477255091779999
2.2775 6.478286986930001
2.278 6.47969988952
2.2785 6.48164726088
2.279 6.484393689509999
2.2795 6.48842072648
2.28 6.494458636050001
2.2805 6.50335939319
2.281 6.515556923040001
2.2815 6.530209834170001
2.282 6.54425419175
2.2825 6.55277394145
2.283 6.55244585171
2.2835 6.545190835039999
2.284 6.5362371602
2.2845 6.5291144377800014
2.285 6.524425929559999
2.2855 6.52158424907
2.286 6.51998613453
2.2865 6.51924528673
2.287 6.519107700709999
2.2875 6.5194093315999995
2.288 6.520076094620001
2.2885 6.521092114459999
2.289 6.52248914174
2.2895 6.524298927080001
2.29 6.52648442809
2.2905 6.528939809370001
2.291 6.531463983659999
2.2915 6.533813529539999
2.292 6.535760900900001
2.2925 6.537147344639998
2.293 6.537972860759999
2.2935 6.53840149413
2.294 6.538618456699999
2.2945 6.53876662626
2.295 6.538951838210001
2.2955 6.539253469100001
2.296 6.53976677079
2.2965 6.540539369210001
2.297 6.541581847900001
2.2975 6.542857164469999
2.298 6.54434944361
2.2985 6.546053393550001
2.299 6.548037807300001
2.2995 6.55046672973
2.3 6.55366295881
2.3005 6.558171546850001
2.301 6.564876219440001
2.301 6.564876219440001
2.3015 6.575057584920001
2.302 6.5900121269400005
2.3025 6.609041331859999
2.303 6.6237842030800005
2.3035 6.61148083783
2.304 6.54628623143
2.3045 6.43330694193
2.305 6.308378835770001
2.3055 6.200924154150001
2.306 6.121341225119999
2.3065 6.07088419817
2.307 6.050320379949999
2.3075 6.063745600440002
2.308 6.11960552456
2.3085 6.224573074279999
2.309 6.362582435879999
2.3095 6.485060452530001
2.31 6.55664751709
2.3105 6.58558291545
2.311 6.59374282479
2.3115 6.59461067507
2.312 6.59364228116
2.3125 6.59266330371
2.313 6.592213503259999
2.3135 6.59240400698
2.314 6.593155438319999
2.3145 6.59424554294
2.315 6.59537798172
2.3155 6.59621937315
2.316 6.596441627489999
2.3165 6.595758989160001
2.317 6.59406033099
2.3175 6.591525573159999
2.318 6.588599224350001
2.3185 6.58580516979
2.319 6.583497958070001
2.3195 6.581799299900001
2.32 6.58069861174
2.3205 6.580111225270001
2.321 6.57995776394
2.3215 6.580142975889999
2.322 6.5806351105
2.3225 6.581455334850001
2.323 6.58270419257
2.3235 6.58452985322
2.324 6.5870910699000005
2.3245 6.59045663562
2.325 6.59460009153
2.3255 6.5994367693100005
2.326 6.60477616524
2.3265 6.60989330683
2.327 6.612666194309999
2.3275 6.60962871833
2.328 6.5986271284999996
2.3285 6.58237081106
2.329 6.567908403650001
2.3295 6.5614365689400005
2.33 6.564257082349999
2.3305 6.57320546542
2.331 6.58386838197
2.3315 6.59340415151
2.332 6.601108968629998
2.3325 6.607358549
2.333 6.612396314040001
2.3335 6.615894174009999
2.334 6.617164198810001
2.3345 6.615656044359999
2.335 6.611089246849999
2.3355 6.60308279884
2.336 6.59036667553
2.3365 6.570469620329999
2.337 6.54110029683
2.3375 6.50366102408
2.338 6.46641754682
2.3385 6.44242466164
2.339 6.4425834147400005
2.3395 6.468788259780001
2.34 6.5104503649900005
2.3405 6.5489215328900015
2.341 6.57160205911
2.3415 6.579582048270001
2.342 6.5801218088099995
2.3425 6.57848136011
2.343 6.57675095132
2.3435 6.57542800882
2.344 6.57450194907
2.3445 6.57388810375
2.345 6.57351767985
2.3455 6.573343051439999
2.346 6.573337759669999
2.3465 6.57350180454
2.347 6.57387222844
2.3475 6.57451782438
2.348 6.575623804309999
2.3485 6.57751825797
2.349 6.580762112980001
2.3495 6.586075050060001
2.35 6.59404445568
2.3505 6.6044798261199995
2.351 6.615888882239999
2.3515 6.62585857692
2.352 6.6322827857
2.3525 6.63425132414
2.353 6.63191765357
2.3535 6.62610729011
2.354 6.618174926879999
2.3545 6.609798054969999
2.355 6.60237899343
2.3555 6.5966532982900015
2.356 6.59272680495
2.3565 6.59037725907
2.357 6.589297737990001
2.3575 6.589250112060001
2.358 6.590086211719998
2.3585 6.59170020157
2.359 6.593901577889999
2.3595 6.59630404147
2.36 6.59824612106
2.3605 6.59887584169
2.361 6.59749468972
2.3615 6.59398095444
2.362 6.589006690640001
2.3625 6.5837043370999995
2.363 6.57906874658
2.3635 6.5755550113
2.364 6.57318429834
2.3645 6.571766103980001
2.365 6.571099340959999
2.3655 6.57101467264
2.366 6.571411555389999
2.3665 6.57220002912
2.367 6.573321884359999
2.3675 6.574718911640001
2.368 6.576359360340001
2.3685 6.578243230460001
2.369 6.58041814793
2.3695 6.5830587411599994
2.37 6.58650368343
2.3705 6.591250401120001
2.371 6.5978069041500005
2.3715 6.606136150130001
2.372 6.61477231877
2.3725 6.620529764529999
2.373 6.6205350563000005
2.3735 6.615878298700001
2.374 6.61158138146
2.3745 6.610724114719999
2.375 6.61028489781
2.3755 6.6057710179999996
2.376 6.597478814409999
2.3765 6.588959064710001
2.377 6.582460771150001
2.3775 6.57815327037
2.378 6.575385674659999
2.3785 6.57359176463
2.379 6.572427575230001
2.3795 6.571739645129999
2.38 6.571432722470001
2.3805 6.571453889549999
2.381 6.571750228669999
2.3815 6.57227940567
2.382 6.5729832110799995
2.3825 6.57382989428
2.383 6.5748141635
2.3835 6.5761847319300015
2.384 6.578941744100001
2.3845 6.58525482571
2.385 6.59750527326
2.3855 6.615539625419999
2.386 6.6350080472499995
2.3865 6.64950749705
2.387 6.65472518227
2.3875 6.650417681489999
2.388 6.63943725874
2.3885 6.6255463624900015
2.389 6.61183538642
2.3895 6.6001194076399985
2.39 6.59107048094
2.3905 6.58453514499
2.391 6.57997363925
2.3915 6.57676153486
2.392 6.574364363050001
2.3925 6.572416991690001
2.393 6.57069187467
2.3935 6.56906730128
2.394 6.567511520900001
2.3945 6.5660298253
2.395 6.564669840410001
2.3955 6.56350565101
2.396 6.562643092500001
2.3965 6.5622303344400015
2.397 6.56250021471
2.3975 6.56381257367
2.398 6.56668600478
2.3985 6.571760812209999
2.399 6.579529130570001
2.3995 6.58977928906
2.4 6.6007967542
2.4005 6.60857036433
2.401 6.606564783499999
2.401 6.606564783499999
2.4015 6.586979942730001
2.402 6.54367738882
2.4025 6.4749161294399995
2.403 6.3834796356100005
2.4035 6.27483430574
2.404 6.15593352561
2.4045 6.035487548640002
2.405 5.923630114380001
2.4055 5.82952656847
2.406 5.7583998879000005
2.4065 5.710943294539999
2.407 5.6855057561499995
2.4075 5.681309382539999
2.408 5.70157686164
2.4085 5.757076945399999
2.409 5.869352429489999
2.4095 6.061327261550001
2.41 6.30460580376
2.4105 6.487039574509999
2.411 6.5543879313
2.4115 6.5599495815700015
2.412 6.551747338069998
2.4125 6.544793952289999
2.413 6.540613453989999
2.4135 6.53816336448
2.414 6.53659170879
2.4145 6.535453978239999
2.415 6.53455966911
2.4155 6.53384528016
2.416 6.53328964431
2.4165 6.53289276156
2.417 6.5326863825300014
2.4175 6.532728716689999
2.418 6.5331785171400005
2.4185 6.534385040700001
2.419 6.537062676320001
2.4195 6.54237032163
2.42 6.55145099895
2.4205 6.563352189680001
2.421 6.57062837343
2.4215 6.555488619460001
2.422 6.49495606243
2.4225 6.378219616229999
2.423 6.219133134720001
2.4235 6.04781208097
2.424 5.8921705417300005
2.4245 5.76719480964
2.425 5.6754037672200015
2.4255 5.612278242889999
2.426 5.57103947928
2.4265 5.545337352389999
2.427 5.530303433820001
2.4275 5.52275207803
2.428 5.5210163774700005
2.4285 5.52472061647
2.429 5.5348490642499995
2.4295 5.554121690589999
2.43 5.5880895622199995
2.4305 5.646928752849999
2.431 5.747239544969999
2.4315 5.909686300429999
2.432 6.14269880884
2.4325 6.408684336120001
2.433 6.615645460820001
2.4335 6.69592161172
2.434 6.67751154389
2.4345 6.628134038020002
2.435 6.5863025961699995
2.4355 6.559679701299999
2.436 6.544534655559999
2.4365 6.53614720011
2.437 6.531342272950002
2.4375 6.5283577146699985
2.438 6.526267465519999
2.4385 6.524621725049999
2.439 6.52318765538
2.4395 6.52187000465
2.44 6.5206264387
2.4405 6.519451665759999
2.441 6.5183509776
2.4415 6.517334957759998
2.442 6.51641418978
2.4425 6.515593965429999
2.443 6.514890160019999
2.4435 6.514334524170001
2.444 6.513948224959999
2.4445 6.51376301301
2.445 6.51378947186
2.4455 6.51404876859
2.446 6.514556778510001
2.4465 6.5153293769300005
2.447 6.51639831447
2.4475 6.517790049980001
2.448 6.519515166999999
2.4485 6.52158424907
2.449 6.523976129109999
2.4495 6.526648472960001
2.45 6.529484861679999
2.4505 6.53233183394
2.451 6.5349883024799995
2.4515 6.537284930659999
2.452 6.539084132459998
2.4525 6.540290656020001
2.453 6.540856875409999
2.4535 6.54074045647
2.454 6.539883189730001
2.4545 6.538306242270001
2.455 6.5361842425
2.4555 6.533771195379999
2.456 6.53132110587
2.4565 6.5289662682200005
2.457 6.52674372482
2.4575 6.524637600360001
2.458 6.522658478380001
2.4585 6.5208381095000005
2.459 6.5192241196500005
2.4595 6.517816508829999
2.46 6.516520025179999
2.4605 6.515255292150001
2.461 6.5140170179700005
2.4615 6.51286341211
2.462 6.51180505811
2.4625 6.510730828799999
2.463 6.509418469839999
2.4635 6.50766689397
2.464 6.5054443505699995
2.4645 6.502978385749999
2.465 6.500602381020001
2.4655 6.49857563311
2.466 6.49696164326
2.4665 6.4957074937699995
2.467 6.4946914739300015
2.4675 6.493802456570001
2.468 6.49295577337
2.4685 6.49208792309
2.469 6.4911512797999995
2.4695 6.49011409288
2.47 6.488960487019999
2.4705 6.487690462220001
2.471 6.486351644410001
2.4715 6.485033993679999
2.472 6.48392272198
2.4725 6.4833247519700015
2.473 6.483668717020001
2.4735 6.485351499879999
2.474 6.488351933470001
2.4745 6.49166458149
2.475 6.49360136931
2.4755 6.49307748408
2.476 6.49008234226
2.4765 6.4844783578300005
2.477 6.47618086247
2.4775 6.46635404558
2.478 6.456860610200001
2.4785 6.44888591281
2.479 6.442588706509999
2.4795 6.437619734479999
2.48 6.43356094689
2.4805 6.4301107128499995
2.481 6.42708911218
2.4815 6.4243956012500005
2.482 6.4219878458999995
2.4825 6.41986584613
2.483 6.41806135256
2.4835 6.41665903351
2.484 6.41572768199
2.4845 6.41535196632
2.485 6.415732973760002
2.4855 6.417495133169999
2.486 6.42161213023
2.4865 6.4279834213100004
2.487 6.43389962017
2.4875 6.43524372975
2.488 6.430232423559999
2.4885 6.42086069889
2.489 6.41051528854
2.4895 6.40146636184
2.49 6.39434363942
2.4905 6.388893116319999
2.491 6.384654408550001
2.4915 6.38123063336
2.492 6.37836778579
2.4925 6.375907112740001
2.493 6.3737798212
2.4935 6.3719329934700015
2.494 6.370345462470001
2.4945 6.3690172282
2.495 6.36797474951
2.4955 6.3672709441
2.496 6.3669640214399985
2.4965 6.367133358080001
2.497 6.367810704640001
2.4975 6.36903839528
2.498 6.37084818062
2.4985 6.373345896060001
2.499 6.3766744193900005
2.4995 6.3808919600800005
2.5 6.385834473259998
2.5005 6.39098336547
2.501 6.3953279086400014
2.501 6.3953279086400014
2.5015 6.39727528
2.502 6.3950421530599995
2.5025 6.38773951046
2.503 6.3761558259300015
2.5035 6.362317847380001
2.504 6.3484163675900005
2.5045 6.335975416319999
2.505 6.325667048360001
2.5055 6.317501847249999
2.506 6.311199349180002
2.5065 6.306405005559999
2.507 6.30279072665
2.5075 6.30008134041
2.508 6.298070467810001
2.5085 6.2966046475200015
2.509 6.29558862768
2.5095 6.29497478236
2.51 6.294736652709999
2.5105 6.29489540581
2.511 6.29554629352
2.5115 6.296895694870002
2.512 6.299303450220001
2.5125 6.3032722777200005
2.513 6.309087932950001
2.5135 6.315776730230001
2.514 6.31855490948
2.5145 6.3057329507699995
2.515 6.26149375357
2.5155 6.18125993683
2.516 6.081816994989999
2.5165 5.986279379410001
2.517 5.907458465259999
2.5175 5.8476985066500005
2.518 5.804776960180001
2.5185 5.77539176137
2.519 5.75623555397
2.5195 5.744281445540001
2.52 5.73698938648
2.5205 5.73250725729
2.521 5.7296708685699995
2.5215 5.727829332609999
2.522 5.72668631029
2.5225 5.726167716830001
2.523 5.7263846794
2.5235 5.72767587128
2.524 5.730776848500001
2.5245 5.73734393507
2.525 5.751197788930001
2.525 5.751197788930001
2.5255 5.781006329339999
2.526 5.84258136506
2.5265 5.947379578139999
2.527 6.06859815353
2.5275 6.1566849569499995
2.528 6.201500957080001
2.5285 6.220461368989999
2.529 6.227912181149999
2.5295 6.230796195799999
2.53 6.232039761750001
2.5305 6.23289702849
2.531 6.2339712577999995
2.5315 6.2355905394199995
2.532 6.237950668840001
2.5325 6.241157481459999
2.533 6.245136892499999
2.5335 6.2494761439
2.534 6.253397345470002
2.5345 6.256090856400001
2.535 6.2572127116399985
2.5355 6.257022207920001
2.536 6.256112023479999
2.5365 6.25501662709
2.537 6.25405881672
2.5375 6.25336559485
2.538 6.252831126079999
2.5385 6.25202148527
2.539 6.2496983982400005
2.5395 6.242750304229999
2.54 6.22446194711
2.5405 6.18421274449
2.541 6.115176313069999
2.5415 6.02902629747
2.542 5.95132723856
2.5425 5.89749935412
2.543 5.86766964663
2.5435 5.85724485973
2.544 5.86364260966
2.5445 5.887540242979999
2.545 5.931456642210001
2.5455 5.99555585222
2.546 6.07116995375
2.5465 6.140264594639999
2.547 6.18808102836
2.5475 6.2133227712600005
2.548 6.2225992440699995
2.5485 6.221720810250001
2.549 6.2128253448800015
2.5495 6.194441735899999
2.55 6.16213548005
2.5505 6.110821186360002
2.551 6.04100157298
2.5515 5.964170364349999
2.552 5.896430416579999
2.5525 5.846693070350001
2.553 5.81536050018
2.5535 5.799897948239999
2.554 5.7983315843200005
2.5545 5.81038623638
2.555 5.837818772059999
2.5555 5.88419584434
2.556 5.95234855017
2.5565 6.036916326539999
2.557 6.118399000999999
2.5575 6.17610575285
2.558 6.20631117601
2.5585 6.217143429200001
2.559 6.2156617336
2.5595 6.2027498148
2.56 6.1716289154299995
2.5605 6.107402702940001
2.561 5.99973635052
2.5615 5.87541679791
2.562 5.782625610960001
2.5625 5.732343212419999
2.563 5.70885304539
2.5635 5.69835946548
2.564 5.693729166730001
2.5645 5.691718294129999
2.565 5.69094040394
2.5655 5.690792234379999
2.566 5.69098802987
2.5665 5.691395496160001
2.567 5.6919352567
2.5675 5.69255968556
2.568 5.69323703212
2.5685 5.693935545760001
2.569 5.694655226479999
2.5695 5.695401366049999
2.57 5.69620571509
2.5705 5.69707356537
2.571 5.697973166270001
2.5715 5.698883350709999
2.572 5.699814702229999
2.5725 5.700862472689999
2.573 5.702153664569999
2.5735 5.703778237960001
2.574 5.7056356492299996
2.5745 5.70745601811
2.575 5.7089006713199995
2.5755 5.70983731461
2.576 5.71039295046
2.5765 5.7108374591399995
2.577 5.7113507608299985
2.5775 5.711932855530001
2.578 5.712504366690001
2.5785 5.71302296015
2.579 5.713504511220001
2.5795 5.71403368822
2.58 5.71467928416
2.5805 5.715473049659999
2.581 5.716436151800001
2.5815 5.7176162165100015
2.582 5.719066161490001
2.5825 5.72086007152
2.583 5.72303498899
2.5835 5.72561208098
2.584 5.72856488864
2.5845 5.73182991073
2.585 5.735333062469999
2.5855 5.73904259324
2.586 5.74287383472
2.5865 5.746625699650001
2.587 5.749938347669999
2.5875 5.752383145410001
2.588 5.75365846198
2.5885 5.753748422069999
2.589 5.7528805717900005
2.5895 5.751451793889999
2.59 5.749927764129999
2.5905 5.74871065703
2.591 5.74804389401
2.5915 5.747980392770001
2.592 5.748456652070002
2.5925 5.74935625297
2.593 5.750583943609999
2.5935 5.7520709309799996
2.594 5.753780172690001
2.5945 5.755716960510001
2.595 5.7579183368299995
2.5955 5.76043721935
2.596 5.76335298462
2.5965 5.766813802199999
2.597 5.771010175810001
2.5975 5.776190818639999
2.598 5.782646778039999
2.5985 5.79057914127
2.599 5.799924407090001
2.5995 5.81012164788
2.6 5.820049008399999
2.6005 5.82829358606
2.601 5.8334901042
2.6015 5.834707211299999
2.602 5.8319713662099995
2.6025 5.8265790525800005
2.603 5.8205993524799995
2.6035 5.815762674699999
2.604 5.812809867040001
2.6045 5.811576884630001
2.605 5.811539842239999
2.6055 5.812217188800001
2.606 5.81328083457
2.6065 5.8145720264500005
2.607 5.81601667966
2.6075 5.8176306695100015
2.608 5.81945103839
2.6085 5.821588913469999
2.609 5.824234798470001
2.6095 5.827780284369999
2.61 5.832923884810001
2.6105 5.840766287949999
2.611 5.8525722268200004
2.6115 5.868627457
2.612 5.88644484659
2.6125 5.900251074519999
2.613 5.904045273610001
2.6135 5.896319289409999
2.614 5.88124832845
2.6145 5.86507138756
2.615 5.8520642169
2.6155 5.843396297639999
2.616 5.83832149021
2.6165 5.835638562819999
2.617 5.8343791215600005
2.6175 5.833950488189999
2.618 5.834008697659999
2.6185 5.8343738297900005
2.619 5.834934757409999
2.6195 5.835627979280001
2.62 5.83641645301
2.6205 5.8373054703700005
2.621 5.838332073749998
2.6215 5.83960209855
2.622 5.84130075672
2.6225 5.843697928529999
2.623 5.8471746214200016
2.6235 5.852148885220001
2.624 5.858938226129999
2.6245 5.8675003099900005
2.625 5.8772371667900005
2.625 5.8772371667900005
2.6255 5.886952856510001
2.626 5.89516039178
2.6265 5.900573872490001
2.627 5.902404824910001
2.6275 5.900473328860001
2.628 5.895324436649999
2.6285 5.888222881309999
2.629 5.880697984370001
2.6295 5.873945685850001
2.63 5.86850045452
2.6305 5.86437287392
2.631 5.86136714856
2.6315 5.859271607639999
2.632 5.85792220629
2.6325 5.8571548996399985
2.633 5.8568268099
2.6335 5.856800351049999
2.634 5.85695381238
2.6345 5.85721840088
2.635 5.85755178239
2.6355 5.8579380815999995
2.636 5.8584037573600005
2.6365 5.859022894450001
2.637 5.859911911809999
2.6375 5.861298355550001
2.638 5.863557941339999
2.6385 5.867341556890001
2.639 5.873691680889999
2.6395 5.8841323431
2.64 5.900266949830001
2.6405 5.922582343919999
2.641 5.948649602940001
2.6415 5.97254723626
2.642 5.98709960376
2.6425 5.9879674540400005
2.643 5.9759657196800005
2.6435 5.955687657040001
2.644 5.932414452580001
2.6445 5.91010435026
2.645 5.89103810295
2.6455 5.87606768562
2.646 5.86503434517
2.6465 5.857266026810001
2.647 5.85196367327
2.6475 5.84845522976
2.648 5.846322646449999
2.6485 5.845359544310001
2.649 5.84548654679
2.6495 5.846661319729999
2.65 5.84877802773
2.6505 5.851519164590001
2.651 5.85428146853
2.6515 5.8563082164399995
2.652 5.85690618645
2.6525 5.855678495810001
2.653 5.85259868567
2.6535 5.84802659639
2.654 5.84256548975
2.6545 5.836871545229999
2.655 5.8314580645200005
2.6555 5.82659492789
2.656 5.822287427109999
2.6565 5.818424435010001
2.657 5.814889532649999
2.6575 5.8116403858700005
2.658 5.808708745290001
2.6585 5.80626394755
2.659 5.804761084869999
2.6595 5.805501932669999
2.66 5.8117938472
2.6605 5.82663197028
2.661 5.841962227970002
2.6615 5.849243703489999
2.662 5.851513872820001
2.6625 5.85231293009
2.663 5.85292677541
2.6635 5.853762875069999
2.664 5.855064650489999
2.6645 5.8571125654800005
2.665 5.860287627480001
2.6655 5.86495496862
2.666 5.87114104775
2.6665 5.87762875777
2.667 5.881036657649999
2.6675 5.877147206699999
2.668 5.86526189128
2.6685 5.849704087479998
2.669 5.835601520429999
2.6695 5.82540957141
2.67 5.81915469927
2.6705 5.815842051250001
2.671 5.8144185651199995
2.6715 5.814122225999999
2.672 5.814540275829999
2.6725 5.815424001419999
2.673 5.816450604800001
2.6735 5.81701153242
2.674 5.816170140989999
2.6745 5.8131326650099995
2.675 5.807952022180001
2.6755 5.801575439329999
2.676 5.79516181409
2.6765 5.789457286029999
2.677 5.78476877781
2.6775 5.78114920713
2.678 5.7785191974400005
2.6785 5.776762329800001
2.679 5.77576218527
2.6795 5.775465846150001
2.68 5.77594210545
2.6805 5.777482010519999
2.681 5.780731157300001
2.6815 5.78675848333
2.682 5.7968922228799995
2.6825 5.8121113534
2.683 5.832399999580001
2.6835 5.85618650573
2.684 5.879089286289999
2.6845 5.89363636202
2.685 5.893017224930001
2.6855 5.87596714199
2.686 5.847963095149999
2.6865 5.817794714380001
2.687 5.792251340590002
2.6875 5.773597851340001
2.688 5.760924062190001
2.6885 5.752457230189999
2.689 5.74672624328
2.6895 5.742789166399999
2.69 5.740116822550001
2.6905 5.7384446232299995
2.691 5.73762969065
2.6915 5.737555605869999
2.692 5.7380741993300015
2.6925 5.73896850846
2.693 5.74000569538
2.6935 5.74100054814
2.694 5.741810188950001
2.6945 5.742185904619999
2.695 5.741736104169999
2.6955 5.740206782639999
2.696 5.73774081782
2.6965 5.73478271839
2.697 5.7317717012600005
2.6975 5.72896706316
2.698 5.726453472410001
2.6985 5.724225637240001
2.699 5.722257098799999
2.6995 5.72053198178
2.7 5.719044994409999
2.7005 5.71782259554
2.701 5.7169124111
2.7015 5.716377942330001
2.702 5.71634619171
2.7025 5.717018246500001
2.703 5.718727488210001
2.7035 5.721992510300001
2.704 5.727443033399999
2.7045 5.7354336061
2.705 5.74523925591
2.7055 5.7543516838499995
2.706 5.75915131924
2.7065 5.757246282040001
2.707 5.74934566943
2.7075 5.7385875010200005
2.708 5.7282315071299985
2.7085 5.7200715977900005
2.709 5.714393528580001
2.7095 5.7106681225
2.71 5.70820744945
2.7105 5.7064823324299985
2.711 5.70516997347
2.7115 5.704106327700001
2.712 5.70321731034
2.7125 5.702487046080001
2.713 5.70194199377
2.7135 5.70162448757
2.714 5.70162448757
2.7145 5.702079579790001
2.715 5.7031855597200005
2.7155 5.70523876648
2.716 5.7085619980399995
2.7165 5.713456885290001
2.717 5.719986929469999
2.7175 5.727527701720001
2.718 5.73440171095
2.7185 5.73828057836
2.719 5.737814902599999
2.7195 5.733655571380001
2.72 5.727702330130001
2.7205 5.72172263003
2.721 5.7166954485299994
2.7215 5.712864207050001
2.722 5.71004898541
2.7225 5.707985195110001
2.723 5.70646645712
2.7235 5.705334018339999
2.724 5.704471459830001
2.7245 5.703783529730001
2.725 5.70324376919
2.725 5.70324376919
2.7255 5.7028627617500005
2.726 5.702741051039999
2.7265 5.7030426819299995
2.727 5.704085160619999
2.7275 5.706334162869999
2.728 5.710461743470002
2.7285 5.71725637615
2.729 5.727337198
2.7295 5.740450204059999
2.73 5.754706232439999
2.7305 5.76658096432
2.731 5.77213203105
2.7315 5.76857596161
2.732 5.75593392308
2.7325 5.7377619849
2.733 5.71915612158
2.7335 5.70365123548
2.734 5.69216280281
2.7345 5.684034644089999
2.735 5.6782295723999985
2.7355 5.673890320999999
2.736 5.67043479519
2.7365 5.66753490523
2.737 5.665026606250001
2.7375 5.662825229929999
2.738 5.660909609190001
2.7385 5.659279744030001
2.739 5.657967385069999
2.7395 5.657051908860001
2.74 5.656676193189999
2.7405 5.65714186895
2.741 5.658967529600001
2.7415 5.66307394312
2.742 5.67075230139
2.7425 5.683352005760001
2.743 5.701508068629999
2.7435 5.72498236035
2.744 5.753759005609999
2.7445 5.78871114646
2.745 5.82794962101
2.7455 5.86017650031
2.746 5.867399766360001
2.7465 5.84233794364
2.747 5.797812990860002
2.7475 5.753150452059999
2.748 5.7187698223700005
2.7485 5.695650079239999
2.749 5.681309382539999
2.7495 5.67303305426
2.75 5.668656760470001
2.7505 5.66659826194
2.751 5.665830955290001
2.7515 5.6657092445799995
2.752 5.66586799768
2.7525 5.666090252019999
2.753 5.66627546397
2.7535 5.666376007600001
2.754 5.666418341760001
2.7545 5.666508301849999
2.755 5.6668522668999985
2.7555 5.66786299497
2.756 5.670281333859999
2.7565 5.675546645009999
2.757 5.68633127227
2.7575 5.707064427130001
2.758 5.743350094020001
2.7585 5.7980352452
2.759 5.860980849350001
2.7595 5.9006267901900005
2.76 5.891138646580001
2.7605 5.85032851634
2.761 5.80912679512
2.7615 5.77921771108
2.762 5.759929209430001
2.7625 5.7481867717999995
2.763 5.741466223900001
2.7635 5.73774610959
2.764 5.73477742662
2.7645 5.72965499326
2.765 5.72010334841
2.7655 5.7067522127000005
2.766 5.6928348576
2.7665 5.681383467320001
2.767 5.67374215144
2.7675 5.6700696630600005
2.768 5.670000870050001
2.7685 5.6729907201000005
2.769 5.67834599134
2.7695 5.684981870919999
2.77 5.69088219447
2.7705 5.69290365061
2.771 5.6880722646000015
2.7715 5.67606523847
2.772 5.66006821776
2.7725 5.64446278803
2.773 5.6319001260500015
2.7735 5.62273478041
2.774 5.616146526759999
2.7745 5.611209305350001
2.775 5.6072563531599995
2.7755 5.6039331216
2.776 5.601107316419999
2.7765 5.598847730629999
2.777 5.59740307742
2.7775 5.597286658480001
2.778 5.59938749117
2.7785 5.605129061619999
2.779 5.61662807783
2.7795 5.636318754
2.78 5.66529119475
2.7805 5.700132208430001
2.781 5.731623531700001
2.7815 5.75006005838
2.782 5.753319788700002
2.7825 5.7470596247899985
2.783 5.73799482278
2.7835 5.72985078875
2.784 5.723849921569999
2.7845 5.71991284469
2.785 5.717388670399999
2.7855 5.715779972320001
2.786 5.715774680550001
2.7865 5.719981637699999
2.787 5.732983516589999
2.7875 5.761188650689999
2.788 5.81270932341
2.7885 5.894403668670001
2.789 5.99784189686
2.7895 6.076514641450001
2.79 6.07255110572
2.7905 5.994994924599999
2.791 5.89981185761
2.7915 5.823261112790001
2.792 5.7731110085
2.7925 5.74414915129
2.793 5.7289882302400015
2.7935 5.72205071977
2.794 5.72011922372
2.7945 5.721643253480001
2.795 5.726003671959998
2.7955 5.73290414004
2.796 5.741794313639999
2.7965 5.751499419820001
2.797 5.7601990896999995
2.7975 5.76628991697
2.798 5.76952318844
2.7985 5.77078792147
2.799 5.769994155969999
2.7995 5.76489818146
2.8 5.75418234721
2.8005 5.74058249831
2.801 5.728432594389999
2.8015 5.719949887080001
2.802 5.71496503974
2.8025 5.71236678067
2.803 5.71113379826
2.8035 5.710625788340001
2.804 5.710519952940001
2.8045 5.71072633197
2.805 5.711281967820001
2.8055 5.71232444651
2.806 5.71407602238
2.8065 5.716806575699999
2.807 5.720632525409999
2.8075 5.72497706858
2.808 5.727813457300001
2.8085 5.726247093379999
2.809 5.720272685049999
2.8095 5.715737638160001
2.81 5.720002804780001
2.8105 5.73503143158
2.811 5.755346536609999
2.8115 5.772581831499999
2.812 5.78253565087
2.8125 5.786885485809999
2.813 5.78939378479
2.8135 5.79316152503
2.814 5.800517085330001
2.8145 5.81397934821
2.815 5.8367180839
2.8155 5.86821469894
2.816 5.87769225901
2.8165 5.77638132236
2.817 5.603996622840001
2.8175 5.49901319781
2.818 5.45548309779
2.8185 5.43825309467
2.819 5.4307493648100005
2.8195 5.426849330319999
2.82 5.42439924081
2.8205 5.42265824848
2.821 5.4213670566
2.8215 5.42048333101
2.822 5.42011819888
2.8225 5.420636792339999
2.823 5.42298633822
2.8235 5.429373504609999
2.824 5.444285712470001
2.8245 5.47467105581
2.825 5.52567313507
2.825 5.52567313507
2.8255 5.59057669412
2.826 5.645976234250001
2.8265 5.66558753387
2.827 5.64027699796
2.8275 5.583570390639999
2.828 5.52047132516
2.8285 5.469956088739999
2.829 5.43698306987
2.8295 5.41779511185
2.83 5.4072274471599995
2.8305 5.401761048749999
2.831 5.39973430084
2.8315 5.40096728325
2.832 5.4070845693699985
2.8325 5.423801270799999
2.833 5.4690670713800005
2.8335 5.584956834379999
2.834 5.756341389369999
2.8345 5.82991286768
2.835 5.82763211481
2.8355 5.81624422577
2.836 5.80879870538
2.8365 5.80465524947
2.837 5.8024115389899995
2.8375 5.80135318499
2.838 5.8013902273800015
2.8385 5.8030571349299995
2.839 5.807660974830001
2.8395 5.81764654482
2.84 5.836273575220001
2.8405 5.865166639420001
2.841 5.89975364814
2.8415 5.92868375473
2.842 5.94163271592
2.8425 5.935589514580001
2.843 5.913252953410001
2.8435 5.88129066261
2.844 5.8486774841
2.8445 5.82209692339
2.845 5.803475184760001
2.8455 5.79162161996
2.846 5.7845518152399995
2.8465 5.78056711243
2.847 5.778503322130001
2.8475 5.77761959654
2.848 5.777497885829999
2.8485 5.77795826982
2.849 5.7790272073599995
2.8495 5.780995745799999
2.85 5.784604732940001
2.8505 5.791171819510001
2.851 5.80234274598
2.8515 5.818085761730001
2.852 5.83179144603
2.8525 5.829769989890001
2.853 5.80978826637
2.8535 5.790727310830001
2.854 5.788488892120001
2.8545 5.803919693439998
2.855 5.829161436340001
2.8555 5.854032755340001
2.856 5.86991864888
2.8565 5.871606723509999
2.857 5.85627646582
2.8575 5.821922294979999
2.858 5.76817378709
2.8585 5.698904517790001
2.859 5.623232206790001
2.8595 5.55257649375
2.86 5.495615881469999
2.8605 5.455334928229999
2.861 5.42988151453
2.8615 5.415424398889999
2.862 5.40844984603
2.8625 5.4067141454700005
2.863 5.409238319760001
2.8635 5.4159959100499995
2.864 5.427600761660002
2.8645 5.4447143458400005
2.865 5.4671408671
2.8655 5.4931022907200004
2.866 5.519656392579999
2.8665 5.5445753375099995
2.867 5.5679649609099995
2.8675 5.59230181114
2.868 5.620983204540001
2.8685 5.655734258129999
2.869 5.693729166730001
2.8695 5.727845207920001
2.87 5.75170579885
2.8705 5.76430550322
2.871 5.7691950987
2.8715 5.77056566713
2.872 5.77082496386
2.8725 5.77076675439
2.873 5.77051274943
2.8735 5.770052365439999
2.874 5.769306225869999
2.8745 5.7681261611600005
2.875 5.76628991697
2.8755 5.76370224144
2.876 5.760543054749999
2.8765 5.75721982319
2.877 5.754124137740001
2.8775 5.751494128050001
2.878 5.74946208837
2.8785 5.74811797879
2.879 5.7475305923199995
2.8795 5.74772638781
2.88 5.74871065703
2.8805 5.750520442369999
2.881 5.75333037224
2.8815 5.757648456560001
2.882 5.76471296951
2.8825 5.777482010519999
2.883 5.8026390851
2.8835 5.85394808702
2.884 5.953830245769999
2.8845 6.1169173054
2.885 6.29225481258
2.8855 6.335975416319999
2.886 6.16705682615
2.8865 5.8936151949400015
2.887 5.660936068039999
2.8875 5.5150260938299995
2.888 5.434993364349999
2.8885 5.39214590266
2.889 5.36848639899
2.8895 5.354844215929998
2.89 5.34679543376
2.8905 5.3422550951
2.891 5.340376516749999
2.8915 5.341059155080001
2.892 5.34485335417
2.8925 5.3531296824500005
2.893 5.368274728189999
2.8935 5.39376518428
2.894 5.433215329630001
2.8945 5.487201967170001
2.895 5.547327057909999
2.8955 5.593391915760001
2.896 5.604589301080002
2.8965 5.57918880508
2.897 5.53638896932
2.8975 5.497245746630001
2.898 5.471596537440001
2.8985 5.46141517196
2.899 5.46910411377
2.8995 5.5029132323
2.9 5.575865573519999
2.9005 5.68408227002
2.901 5.77827577602
2.9015 5.820916858680001
2.902 5.831040014690001
2.9025 5.832278288870001
2.903 5.83313026384
2.9035 5.8350353010400005
2.904 5.8377764379
2.9045 5.840967375210002
2.905 5.844322357389999
2.9055 5.847656172489999
2.906 5.850884152189999
2.9065 5.854064505959999
2.907 5.857366570440001
2.9075 5.860954390500001
2.908 5.864822674370001
2.9085 5.868712125319999
2.909 5.872262902990001
2.9095 5.875273920119999
2.91 5.877782219100001
2.9105 5.879951844800002
2.911 5.882036802180001
2.9115 5.884359889209999
2.912 5.8873126968700005
2.9125 5.89130269145
2.913 5.89680613225
2.9135 5.904420989279999
2.914 5.91494631981
2.9145 5.929408727219999
2.915 5.949062361
2.9155 5.97509257763
2.916 6.007054868430001
2.9165 6.037223249199999
2.917 6.03781592744
2.9175 5.963186095130001
2.918 5.81296332837
2.9185 5.65329475216
2.919 5.53109719932
2.9195 5.450530001069999
2.92 5.4005386498800005
2.9205 5.369931052199999
2.921 5.35091243082
2.9215 5.339106491950001
2.922 5.332549988920001
2.9225 5.33042798915
2.923 5.33171918103
2.9235 5.334238063550001
2.924 5.3349524525000005
2.9245 5.33178797404
2.925 5.32527909694
2.925 5.32527909694
2.9255 5.3180611226600005
2.926 5.312991607
2.9265 5.31202321309
2.927 5.316637636529999
2.9275 5.328983335940001
2.928 5.353060889440001
2.9285 5.395664929709999
2.929 5.466722817269999
2.9295 5.57662229663
2.93 5.7240139664399985
2.9305 5.875538508620001
2.931 5.97831526556
2.9315 6.017479655330001
2.932 6.0204483383000005
2.9325 6.013272698179999
2.933 6.006467481960001
2.9335 6.00203827047
2.934 5.9995246797199995
2.9345 5.9982176125299995
2.935 5.997661976680001
2.9355 5.997619642519999
2.936 5.998011233500001
2.9365 5.99882616608
2.937 6.00010148265
2.9375 6.001868933830001
2.938 6.004102060770001
2.9385 6.006705611609999
2.939 6.00943087316
2.9395 6.01170104249
2.94 6.01216142648
2.9405 6.0078221750799985
2.941 5.9926930046499995
2.9415 5.9562062505
2.942 5.883931255840001
2.9425 5.76760227593
2.943 5.622941159439999
2.9435 5.48676804203
2.944 5.38564231733
2.9445 5.32164894272
2.945 5.2849452260000005
2.9455 5.26612769188
2.946 5.2599892386799985
2.9465 5.2657784350600005
2.947 5.28798270198
2.9475 5.33956158417
2.948 5.4460055377200005
2.9485 5.631635537549999
2.949 5.85582666537
2.9495 6.009986509010001
2.95 6.0645975754100006
2.9505 6.067407505279999
2.951 6.056294788280002
2.9515 6.0458117919099985
2.952 6.038916615600001
2.9525 6.03484724447
2.953 6.032375987880001
2.9535 6.03068262148
2.954 6.02932263659
2.9545 6.02807377887
2.955 6.0267931705299995
2.9555 6.02539614325
2.956 6.02385623818
2.9565 6.02218933063
2.957 6.02046950538
2.9575 6.0188237649100005
2.958 6.017421445860001
2.9585 6.016484802570001
2.959 6.01632604947
2.9595 6.017426737630001
2.96 6.020654717330001
2.9605 6.02763985373
2.961 6.041424914579999
2.9615 6.067370462890001
2.962 6.11373695163
2.9625 6.189488639180001
2.963 6.2916515508
2.9635 6.373419980839999
2.964 6.33358882805
2.9645 6.13584067492
2.965 5.889519364959999
2.9655 5.694692268870001
2.966 5.569933499350001
2.9665 5.50123044944
2.967 5.47471868174
2.9675 5.48373056605
2.968 5.52789567847
2.9685 5.60911376443
2.969 5.72375466971
2.9695 5.85453018172
2.97 5.97503965993
2.9705 6.06797372467
2.971 6.1328031989400005
2.9715 6.17451293008
2.972 6.190430574240001
2.9725 6.1662842277299985
2.973 6.08606099453
2.9735 5.95326402638
2.974 5.79867554937
2.9745 5.65809438755
2.975 5.55033807504
2.9755 5.477502152759999
2.976 5.434612356910001
2.9765 5.416630922450001
2.977 5.42177981466
2.9775 5.4535145593499985
2.978 5.52203768908
2.9785 5.6409755116
2.979 5.80159660641
2.9795 5.9349015844799995
2.98 5.98129453207
2.9805 5.971695261290001
2.981 5.95005721376
2.9815 5.931779440180001
2.982 5.918423012699999
2.9825 5.908702031209999
2.983 5.90138880507
2.9835 5.895673693469999
2.984 5.8910592700299995
2.9845 5.887233320319999
2.985 5.883994757080001
2.9855 5.8812218696
2.986 5.878840573100001
2.9865 5.876803241649999
2.987 5.875088708170002
2.9875 5.873654638500001
2.988 5.8724375314
2.9885 5.871384469170001
2.989 5.87047428473
2.9895 5.869680519230001
2.99 5.868997880899999
2.9905 5.868368160269999
2.991 5.867738439640001
2.9915 5.8670293424599995
2.992 5.866145616870001
2.9925 5.864859716760001
2.993 5.862541921500001
2.9935 5.857387737519999
2.994 5.844650447130001
2.9945 5.814191019009999
2.995 5.752510147889999
2.9955 5.65915274155
2.996 5.560609400610001
2.9965 5.48601661069
2.997 5.4426135131499995
2.9975 5.42465324577
2.998 5.42656886651
2.9985 5.44675167729
2.999 5.48633411689
2.9995 5.545316185310001
3.0 5.6173160079299995
3.0005 5.68894011488
3.001 5.747594093559999
3.0015 5.788795814779999
3.002 5.81504299398
3.0025 5.831092932390001
3.003 5.841163170699999
3.0035 5.84803717993
3.004 5.8528950247900005
3.0045 5.855779039440001
3.005 5.85654105432
3.0055 5.855472116780001
3.006 5.853223114529999
3.0065 5.850407892890002
3.007 5.84749212762
3.0075 5.84487799324
3.008 5.84293062188
3.0085 5.841851100799999
3.009 5.8416711806200015
3.0095 5.8423114847900015
3.01 5.843660886140001
3.0105 5.845613549269999
3.011 5.84809009763
3.0115 5.85107465591
3.012 5.854715393669999
3.0125 5.85949915375
3.013 5.8665160407700006
3.0135 5.877787510869999
3.014 5.896351040030001
3.0145 5.92606962035
3.015 5.971308962079999
3.0155 6.03605376803
3.016 6.12059508555
3.0165 6.215159015450001
3.017 6.29811809374
3.0175 6.34616736534
3.018 6.347066966240001
3.0185 6.302272133190001
3.019 6.223382426030001
3.0195 6.129448216760001
3.02 6.0419329245
3.0205 5.975637629939999
3.021 5.93355218313
3.0215 5.910331896369999
3.022 5.89879583777
3.0225 5.89358344432
3.023 5.8916466565
3.0235 5.891498486940001
3.024 5.892440422000001
3.0245 5.89415495548
3.025 5.89649391782
3.025 5.89649391782
3.0255 5.89945201725
3.026 5.903135089169999
3.0265 5.907749512609999
3.027 5.91365512793
3.0275 5.921370528590001
3.028 5.93162597885
3.0285 5.9452946207599995
3.029 5.96309613504
3.0295 5.98484001797
3.03 6.008695317130001
3.0305 6.031407593969999
3.031 6.04978591118
3.0315 6.06179822908
3.032 6.06628565004
3.0325 6.06282483246
3.033 6.052860429549999
3.0335 6.039890301279999
3.034 6.02762397842
3.0345 6.018135834809999
3.035 6.01172220957
3.0355 6.00779571623
3.036 6.00562609053
3.0365 6.00461007069
3.037 6.00437723281
3.0375 6.00468944724
3.038 6.005446170350001
3.0385 6.006583900900002
3.039 6.0081079306600005
3.0395 6.010028843170001
3.04 6.01239955613
3.0405 6.01528886255
3.041 6.018776138980001
3.0415 6.022914303119999
3.042 6.02766631258
3.0425 6.03286283072
3.043 6.0383345209
3.0435 6.044039048960001
3.044 6.0501404597700015
3.0445 6.056797506430001
3.045 6.0639625630100005
3.0455 6.07122287145
3.046 6.0779116687300005
3.0465 6.083415109530001
3.047 6.08750564774
3.0475 6.09038966239
3.048 6.092442869149999
3.0485 6.094035691920001
3.049 6.095432719200001
3.0495 6.09685091356
3.05 6.0984490281
3.0505 6.10035935707
3.051 6.10264010994
3.0515 6.10528070317
3.052 6.10822821906
3.0525 6.11146149053
3.053 6.115160437760001
3.0535 6.119684901109999
3.054 6.12545822218
3.0545 6.132729114160001
3.055 6.141449951119999
3.0555 6.151287351549999
3.056 6.161791515
3.0565 6.172300970220001
3.057 6.18162506896
3.0575 6.18775823039
3.058 6.18838265925
3.0585 6.182111911799999
3.059 6.169702711149999
3.0595 6.15406023903
3.06 6.13879348258
3.0605 6.126521867950001
3.061 6.118065619489999
3.0615 6.1128479342699995
3.062 6.109773415899999
3.0625 6.10787896224
3.063 6.10656660328
3.0635 6.105502957509999
3.064 6.104523980060001
3.0645 6.1035714614600005
3.065 6.10264540171
3.0655 6.101825177359999
3.066 6.101232499119999
3.0665 6.1009890777
3.067 6.1011531225699995
3.0675 6.10171934196
3.068 6.103079326850001
3.0685 6.107344493470001
3.069 6.11856833764
3.0695 6.137925632299999
3.07 6.157494597759999
3.0705 6.16501420293
3.071 6.15655795447
3.0715 6.139539622150001
3.072 6.122346661420001
3.0725 6.10727040869
3.073 6.09452253476
3.0735 6.08485976274
3.074 6.07835088564
3.0745 6.074218013269999
3.075 6.07150333526
3.0755 6.06951362974
3.076 6.067804388029999
3.0765 6.066116313399999
3.077 6.0643171116
3.0775 6.06235386493
3.078 6.060279491090001
3.0785 6.05825803495
3.079 6.05663875333
3.0795 6.056046075090001
3.08 6.057369017589999
3.0805 6.06088275287
3.081 6.06305767034
3.0815 6.05237887848
3.082 6.01661709682
3.0825 5.9643026586
3.083 5.92015871326
3.0835 5.899568436190001
3.084 5.905463467969999
3.0845 5.935880561930001
3.085 5.98510989824
3.0855 6.039826800040001
3.086 6.08036175824
3.0865 6.094982918750001
3.087 6.0892836824600005
3.0875 6.07577379365
3.088 6.062512618030001
3.0885 6.05201903812
3.089 6.04418192675
3.0895 6.038292186740001
3.09 6.03377830693
3.0905 6.03029632227
3.091 6.02768218789
3.0915 6.025861819010001
3.092 6.02475054731
3.0925 6.0242054949999995
3.093 6.023940906499999
3.0935 6.023655150919999
3.094 6.02307834799
3.0945 6.022041161070001
3.095 6.02049596423
3.0955 6.0185062587100004
3.096 6.016172588140001
3.0965 6.013600787920001
3.097 6.010923152300001
3.0975 6.008340768540001
3.098 6.006049432130001
3.0985 6.004181437320001
3.099 6.002763242960001
3.0995 6.00173134781
3.1 6.00100108355
3.1005 6.000530116020001
3.101 6.000286694600001
3.1015 6.000260235749999
3.102 6.00046661478
3.1025 6.000926998770001
3.103 6.00169959719
3.1035 6.002895537209999
3.104 6.00469473901
3.1045 6.007324748699999
3.105 6.010976070000001
3.1055 6.01563811937
3.106 6.02083992928
3.1065 6.02542789387
3.107 6.027888566920001
3.1075 6.027190053279999
3.108 6.0235440237499995
3.1085 6.0183104632200015
3.109 6.01311394508
3.1095 6.00913453404
3.11 6.006827322319999
3.1105 6.006060015669999
3.111 6.006462190190001
3.1115 6.0076422548999995
3.112 6.009319745990001
3.1125 6.011288284429999
3.113 6.01342086774
3.1135 6.01563811937
3.114 6.01789241339
3.1145 6.02017316626
3.115 6.02254387922
3.1155 6.025163305370001
3.116 6.02834895091
3.1165 6.03257178337
3.117 6.038360979749998
3.1175 6.046023462710001
3.118 6.055125307110001
3.1185 6.0640948572600015
3.119 6.07056669197
3.1195 6.07275748475
3.12 6.070646068520001
3.1205 6.06575118127
3.121 6.05988790011
3.1215 6.05437387577
3.122 6.049949956050001
3.1225 6.046981273079999
3.123 6.045515452789998
3.1235 6.045372575000001
3.124 6.04624571705
3.1245 6.04787558221
3.125 6.05005579145
3.125 6.05005579145
3.1255 6.05264875875
3.126 6.05555394048
3.1265 6.058702543630001
3.127 6.06206281758
3.1275 6.06563476233
3.128 6.069460712040001
3.1285 6.073651793880001
3.129 6.07841438688
3.1295 6.08411362317
3.13 6.09126280444
3.1305 6.100285272289999
3.131 6.11108048309
3.1315 6.12286525488
3.132 6.13453360773
3.1325 6.144773182679999
3.133 6.15135085279
3.1335 6.151626024829999
3.134 6.145085397110001
3.1345 6.13481407154
3.135 6.12509309005
3.1355 6.11827199852
3.136 6.11440900642
3.1365 6.1126733058600005
3.137 6.112292298419999
3.1375 6.11276326595
3.138 6.11376870225
3.1385 6.1151286871399995
3.139 6.1167532605299995
3.1395 6.11864771419
3.14 6.12086496582
3.1405 6.12345264135
3.141 6.12644778317
3.1415 6.13000914438
3.142 6.134607692510001
3.1425 6.1409631082799985
3.143 6.149339980189999
3.1435 6.1586376200799995
3.144 6.1664218137499995
3.1445 6.170692272139999
3.145 6.171650082509999
3.1455 6.17118969852
3.146 6.170771648690001
3.1465 6.17055997789
3.147 6.1701366362900005
3.1475 6.1693481625599995
3.148 6.16858614768
3.1485 6.168501479360001
3.149 6.16960216752
3.1495 6.172015214640001
3.15 6.175650660630001
3.1505 6.180460879560001
3.151 6.18649878913
3.1515 6.1933833818999995
3.152 6.1989079897799995
3.1525 6.1972675410799996
3.153 6.180767802219999
3.1535 6.147964119989999
3.154 6.109355366070001
3.1545 6.07999662611
3.155 6.06918024823
3.1555 6.07801750413
3.156 6.10042815008
3.1565 6.124585080130001
3.157 6.139873003660001
3.1575 6.144730848519999
3.158 6.14386299824
3.1585 6.14139174165
3.159 6.13900515338
3.1595 6.13704719848
3.16 6.13546495925
3.1605 6.13418964268
3.161 6.13320008169
3.1615 6.13252273513
3.162 6.1322634384
3.1625 6.13260740345
3.163 6.13392505418
3.1635 6.13683023591
3.164 6.142090255289999
3.1645 6.1498744489599995
3.165 6.15827777972
3.1655 6.1627969513
3.166 6.159669515229999
3.1665 6.1506682144600004
3.167 6.14229134255
3.1675 6.13971954233
3.168 6.14303219035
3.1685 6.14855679823
3.169 6.15273200476
3.1695 6.154499455939999
3.17 6.154764044439999
3.1705 6.154753460899999
3.171 6.155166218960001
3.1715 6.156124029330001
3.172 6.15724588457
3.1725 6.15726705165
3.173 6.1526367529
3.1735 6.136031178639999
3.174 6.09979313768
3.1745 6.04786499867
3.175 5.997355054020001
3.1755 5.96119109784
3.176 5.9417120924699995
3.1765 5.937605678950001
3.177 5.949427493130002
3.1775 5.981664955970001
3.178 6.04196467512
3.1785 6.13184538857
3.179 6.2270390391
3.1795 6.28515325724
3.18 6.29426039341
3.1805 6.2758662008899995
3.181 6.251217136230001
3.1815 6.2302193928700005
3.182 6.21531776855
3.1825 6.205824333170001
3.183 6.200257391130001
3.1835 6.197299291699999
3.184 6.196029266899999
3.1845 6.19592872327
3.185 6.1967595311600006
3.1855 6.198347062160001
3.186 6.20037381007
3.1865 6.20240055798
3.187 6.2040198396
3.1875 6.20499352528
3.188 6.20528457263
3.1885 6.205120527759999
3.189 6.20494060758
3.1895 6.2052898644
3.19 6.2066868916799995
3.1905 6.209655574650001
3.191 6.214873259870001
3.1915 6.223250131780001
3.192 6.236061506949999
3.1925 6.2549319587699985
3.193 6.28123734744
3.1935 6.3140886556
3.194 6.345373599840001
3.1945 6.3530890005
3.195 6.30860638188
3.1955 6.212910013199999
3.196 6.10628613947
3.1965 6.022332208420001
3.197 5.96787989512
3.1975 5.937261713900001
3.198 5.923698907389999
3.1985 5.922000249219999
3.199 5.92760423365
3.1995 5.93508679643
3.2 5.9379655193100005
3.2005 5.930482956530001
3.201 5.91040598115
3.2015 5.880443979409999
3.202 5.84684653168
3.2025 5.815990220810002
3.203 5.79161103642
3.2035 5.774185237810001
3.204 5.762167628140001
3.2045 5.753616127820002
3.205 5.74708608364
3.2055 5.741794313639999
3.206 5.73743918693
3.2065 5.73407362121
3.207 5.732110374539999
3.2075 5.7325760503
3.208 5.73805303225
3.2085 5.755044905719999
3.209 5.799284102920001
3.2095 5.898891089630001
3.21 6.059766189399999
3.2105 6.205840208480001
3.211 6.2774166895
3.2115 6.29954157987
3.212 6.303457489670001
3.2125 6.30179587389
3.213 6.297747669840001
3.2135 6.29131287752
3.214 6.281814150370001
3.2145 6.269579578129998
3.215 6.257392631819999
3.2155 6.25048687197
3.216 6.253804811760001
3.2165 6.2683148451
3.217 6.289518967489999
3.2175 6.310040451549999
3.218 6.324582235509999
3.2185 6.332498723429999
3.219 6.33616062827
3.2195 6.33815033379
3.22 6.3399654109000005
3.2205 6.342135036599999
3.221 6.3447068368199995
3.2215 6.34759614324
3.222 6.35075532993
3.2225 6.354189688659999
3.223 6.357703423939999
3.2235 6.358645359
3.224 6.334948812940001
3.2245 6.16820514024
3.225 5.827012977720002
3.225 5.827012977720002
3.2255 5.679684809150001
3.226 5.649235964570001
3.2265 5.641044304610001
3.227 5.637250105519999
3.2275 5.63481589132
3.228 5.63306431545
3.2285 5.63178370711
3.229 5.63087881444
3.2295 5.630328470359999
3.23 5.63024380204
3.2305 5.630995233379999
3.231 5.63339240519
3.2315 5.63895934723
3.232 5.649675181479998
3.2325 5.66654534424
3.233 5.687130329540001
3.2335 5.704788966029999
3.234 5.712149818100001
3.2345 5.70592140481
3.235 5.68869140169
3.2355 5.66688401752
3.236 5.64676999975
3.2365 5.631302156039999
3.237 5.62013122957
3.2375 5.61171731527
3.238 5.6049332661300015
3.2385 5.5993134063899985
3.239 5.594720150030001
3.2395 5.591068828729999
3.24 5.588295941249998
3.2405 5.58631681927
3.241 5.58507325332
3.2415 5.584586410480001
3.242 5.58507325332
3.2425 5.587152918929999
3.243 5.59219068397
3.2435 5.60262076264
3.244 5.621671134640001
3.2445 5.651490258590001
3.245 5.689485167189999
3.2455 5.724950609729999
3.246 5.74164085231
3.2465 5.729115232719999
3.247 5.69293010946
3.2475 5.64999797945
3.248 5.61465424762
3.2485 5.59153450449
3.249 5.57833683011
3.2495 5.5710606463599985
3.25 5.566721394959999
3.2505 5.56369450252
3.251 5.5612920389400005
3.2515 5.559259999260001
3.252 5.557571924630001
3.2525 5.55624898213
3.253 5.555349381229999
3.2535 5.55494720671
3.254 5.55512712689
3.2545 5.556074353720001
3.255 5.558212228800001
3.2555 5.562435061260001
3.256 5.57016633723
3.2565 5.582385034159999
3.257 5.59735015972
3.2575 5.60974348506
3.258 5.6142520731
3.2585 5.61014565958
3.259 5.601149650579999
3.2595 5.591719716439999
3.26 5.584422365609998
3.2605 5.579850276329998
3.261 5.57759598231
3.2615 5.57698742876
3.262 5.577421353899999
3.2625 5.5784902914400005
3.263 5.5799772788099995
3.2635 5.5817870641499985
3.264 5.583898480379999
3.2645 5.5863115275
3.265 5.5890632478999995
3.2655 5.59219068397
3.266 5.59580496288
3.2665 5.600191840210001
3.267 5.606023370749999
3.2675 5.61470187355
3.268 5.628799148830001
3.2685 5.652162313380001
3.269 5.688209850619999
3.2695 5.734957346800001
3.27 5.779731012769999
3.2705 5.802750212269999
3.271 5.791764497750001
3.2715 5.75365317021
3.272 5.708710167599999
3.2725 5.673821527990001
3.273 5.65358050774
3.2735 5.644383411480001
3.274 5.64127714249
3.2745 5.640996678680001
3.275 5.64194390551
3.2755 5.64347322704
3.276 5.645341221849999
3.2765 5.6474843887
3.277 5.649876268740001
3.2775 5.652506278429999
3.278 5.655390293080001
3.2785 5.658607689239999
3.279 5.662444222490001
3.2795 5.667725408950001
3.28 5.676589123699999
3.2805 5.69380854328
3.281 5.728136255269999
3.2815 5.791108318269999
3.282 5.88875735008
3.2825 6.0060176815099995
3.283 6.10330687296
3.2835 6.147032768470001
3.284 6.1334487948800005
3.2845 6.0735247914
3.285 5.982337010759999
3.2855 5.884021215929999
3.286 5.80452295522
3.2865 5.754060636499999
3.287 5.72699323295
3.2875 5.713880226889999
3.288 5.7080539881200005
3.2885 5.705953155430001
3.289 5.70586848711
3.2895 5.706995634120001
3.29 5.708905963089999
3.2905 5.71137192791
3.291 5.71428769318
3.2915 5.7176003412
3.292 5.721336330820001
3.2925 5.725543287969999
3.293 5.730327048050001
3.2935 5.73574052876
3.294 5.74163556054
3.2945 5.74742475692
3.295 5.752208517000001
3.2955 5.75519307528
3.296 5.75619851158
3.2965 5.755706376970001
3.297 5.754420476860001
3.2975 5.752748277539999
3.298 5.750795614410001
3.2985 5.7486630311
3.299 5.746678617350001
3.2995 5.745233964140001
3.3 5.74454603404
3.3005 5.74459365997
3.301 5.7452286723700015
3.3015 5.746281734600001
3.302 5.7476734701100005
3.3025 5.74942504598
3.303 5.751679340000002
3.3035 5.75461627235
3.304 5.758283468960001
3.3045 5.76243221664
3.305 5.766448670070001
3.3055 5.76959727322
3.306 5.77144410095
3.3065 5.77207911335
3.307 5.771957402640001
3.3075 5.77150760219
3.308 5.770941382799999
3.3085 5.770316953940001
3.309 5.769718983930001
3.3095 5.769311517640001
3.31 5.76924272463
3.3105 5.769560230830002
3.311 5.770205826770002
3.3115 5.77111071944
3.312 5.772306659460001
3.3125 5.77398944232
3.313 5.77636544705
3.3135 5.779381755949999
3.314 5.78251448379
3.3145 5.784911655600001
3.315 5.7860017602200005
3.3155 5.785906508360001
3.316 5.785202702950001
3.3165 5.78442481276
3.317 5.78377392505
3.3175 5.78323945628
3.318 5.78278965583
3.3185 5.78251448379
3.319 5.78258856857
3.3195 5.783165371500002
3.32 5.784292518509999
3.3205 5.785980593139999
3.321 5.788219011849999
3.3215 5.7910554005699995
3.322 5.794669679479999
3.3225 5.79947460664
3.323 5.80616869569
3.3235 5.81536050018
3.324 5.8264414665599995
3.3245 5.836575206109999
3.325 5.84200456213
3.325 5.84200456213
3.3255 5.841369549730001
3.326 5.8371678843499994
3.3265 5.833384268800001
3.327 5.83250583498
3.3275 5.83473367015
3.328 5.83901471208
3.3285 5.84415302075
3.329 5.849275454110001
3.3295 5.8539163364
3.33 5.857969832220001
3.3305 5.861610569979999
3.331 5.865140180569999
3.3315 5.86893967143
3.332 5.87345884301
3.3325 5.879200413459999
3.333 5.88650305606
3.3335 5.894991055139999
3.334 5.90324621634
3.3345 5.909395253079999
3.335 5.91246447968
3.3355 5.91310478385
3.336 5.912903696589999
3.3365 5.913157701549999
3.337 5.91436422511
3.3375 5.9163909730199995
3.338 5.91890985554
3.3385 5.921608658239999
3.339 5.924291585629999
3.3395 5.926900428240001
3.34 5.929440477839999
3.3405 5.93193819328
3.341 5.93441474164
3.3415 5.936923040620001
3.342 5.939558342080001
3.3425 5.942410606109999
3.343 5.94554333395
3.3435 5.948951233830001
3.344 5.9525708045100005
3.3445 5.956354420059999
3.345 5.960344414639999
3.3455 5.96471012489
3.346 5.969700264000001
3.3465 5.975531794539999
3.347 5.982342302529999
3.3475 5.990131787969999
3.348 5.998619787049999
3.3485 6.007054868430001
3.349 6.014198757930001
3.3495 6.018749680129999
3.35 6.020019704929999
3.3505 6.018426882160001
3.351 6.015272987239999
3.3515 6.0120026733800005
3.352 6.00955258387
3.3525 6.00819789075
3.353 6.0077904244600004
3.3535 6.008055012959999
3.354 6.008727067750001
3.3545 6.009605501569999
3.355 6.010579187249999
3.3555 6.011600498860001
3.356 6.01267472817
3.3565 6.013865376419999
3.357 6.0153153214
3.3575 6.01727856807
3.358 6.02019433334
3.3585 6.0248087567800015
3.359 6.0321960677
3.3595 6.043425203639999
3.36 6.058686668320001
3.3605 6.07609659162
3.361 6.091119926650001
3.3615 6.09811564659
3.362 6.093749936340001
3.3625 6.07970028699
3.363 6.0618299797
3.3635 6.04615046519
3.364 6.03545050625
3.3645 6.02931205305
3.365 6.02611582397
3.3655 6.024464791730002
3.366 6.0235546072899995
3.3665 6.022977804360001
3.367 6.0225703380699995
3.3675 6.022268707179999
3.368 6.022067619919999
3.3685 6.021993535140001
3.369 6.02210466231
3.3695 6.02252271214
3.37 6.02349639782
3.3705 6.0254966868799995
3.371 6.0294020131399995
3.3715 6.036577653259999
3.372 6.04845767691
3.3725 6.06495741577
3.373 6.0822032942
3.3735 6.09300908854
3.374 6.09223649012
3.3745 6.081473029940001
3.375 6.06657669739
3.3755 6.05234183609
3.376 6.04074756802
3.3765 6.032032022829999
3.377 6.02575069184
3.3775 6.021295021500001
3.378 6.018088208879999
3.3785 6.01570162061
3.379 6.013844209340001
3.3795 6.012341346659999
3.38 6.01110307248
3.3805 6.0101293868
3.381 6.00951024971
3.3815 6.00947320732
3.382 6.0103833917600005
3.3825 6.012494807990001
3.383 6.0149343139600004
3.3835 6.01365370562
3.384 6.000217901589999
3.3845 5.966556952619999
3.385 5.91660793559
3.3855 5.87087116748
3.386 5.852820940009999
3.3865 5.870728289690001
3.387 5.91140612568
3.3875 5.95039059527
3.388 5.971928099170001
3.3885 5.9773204128
3.389 5.97500790931
3.3895 5.9709491217199995
3.39 5.9673665934299995
3.3905 5.964609581259999
3.391 5.962535207420001
3.3915 5.960958259960001
3.392 5.95973586109
3.3925 5.95879392603
3.393 5.9580901206200005
3.3935 5.95759798601
3.394 5.957354564589999
3.3945 5.957412774059999
3.395 5.95789432513
3.3955 5.958963262670001
3.396 5.960693671459999
3.3965 5.96275746176
3.397 5.96397986063
3.3975 5.962148908210001
3.398 5.954766889059999
3.3985 5.94073311502
3.399 5.92151340638
3.3995 5.90044157824
3.4 5.880650358440001
3.4005 5.86344681417
3.401 5.848169474180001
3.4015 5.83315143092
3.402 5.81662523321
3.4025 5.79716210315
3.403 5.77377247975
3.4035 5.74621294159
3.404 5.715822306479999
3.4045 5.68666465378
3.405 5.666153753259999
3.4055 5.663978835790002
3.406 5.6885749827500005
3.4065 5.741482099209999
3.407 5.812550570309999
3.4075 5.882047385720001
3.408 5.9327637094000005
3.4085 5.960630170219999
3.409 5.972060393419999
3.4095 5.97506611878
3.41 5.97474861258
3.4105 5.97346800424
3.411 5.97208685227
3.4115 5.97090678756
3.412 5.970065396129999
3.4125 5.969705555770001
3.413 5.970001894890001
3.4135 5.97113962544
3.414 5.973282792290001
3.4145 5.976547814380001
3.415 5.98088706578
3.4155 5.985956581439999
3.416 5.9910790147999995
3.4165 5.99551880983
3.417 5.9988579167
3.4175 6.001133377800001
3.418 6.002657407559998
3.4185 6.003848055809999
3.419 6.0050334122899995
3.4195 6.006366938329999
3.42 6.00782746685
3.4205 6.009325037760001
3.421 6.01078556628
3.4215 6.01217201002
3.422 6.013537286680001
3.4225 6.01500839874
3.423 6.016823475850001
3.4235 6.0193211912899995
3.424 6.022967220819999
3.4245 6.0284124521499995
3.425 6.0364294837
3.425 6.0364294837
3.4255 6.04778033035
3.426 6.06279308184
3.4265 6.08065809736
3.427 6.098565447040001
3.4275 6.11174724611
3.428 6.115552028740001
3.4285 6.10859864296
3.429 6.093728769259999
3.4295 6.075572706390001
3.43 6.057882319280002
3.4305 6.042763732389999
3.431 6.031026586530001
3.4315 6.022628547540001
3.432 6.01699810426
3.4325 6.01338911712
3.433 6.01110307248
3.4335 6.009631960420001
3.434 6.008626524120001
3.4345 6.00790155163
3.435 6.007345915780001
3.4355 6.00694374126
3.436 6.006737362230001
3.4365 6.00683261409
3.437 6.0074570429500005
3.4375 6.009002239789999
3.438 6.01213496763
3.4385 6.01798237348
3.439 6.02835953445
3.4395 6.04557895403
3.44 6.071058826580001
3.4405 6.102259102500001
3.441 6.13036369297
3.4415 6.14320681876
3.442 6.1339038871
3.4425 6.106735939919999
3.443 6.07308557449
3.4435 6.043038904430001
3.444 6.02121035318
3.4445 6.00747821003
3.445 5.999540555030001
3.4455 5.995000216369999
3.446 5.99221674535
3.4465 5.9902852493
3.447 5.98876651131
3.4475 5.98745944412
3.448 5.986295254720001
3.4485 5.985258067799999
3.449 5.984384925749999
3.4495 5.98377108043
3.45 5.983659953260001
3.4505 5.9845807212399995
3.451 5.987575863060001
3.4515 5.99456099946
3.452 6.0084624792499985
3.4525 6.032402446729999
3.453 6.066825410580001
3.4535 6.105444748039999
3.454 6.135004575260001
3.4545 6.1422066742300006
3.455 6.12314571869
3.4555 6.086267373559999
3.456 6.045764165979999
3.4565 6.0121773017899995
3.457 5.98866596768
3.4575 5.97347858778
3.458 5.96370468859
3.4585 5.957095267860001
3.459 5.95234855017
3.4595 5.94878718896
3.46 5.9460725109500006
3.4605 5.94383409224
3.461 5.940759573869999
3.4615 5.93190115089
3.462 5.900822585680001
3.4625 5.80305184316
3.463 5.562800193389999
3.4635 5.169960355669999
3.464 4.78211065706
3.4645 4.52946039018
3.465 4.39716084841
3.4655 4.333178057339999
3.466 4.304512539249999
3.4665 4.295786410519999
3.467 4.301051721669999
3.4675 4.31894848781
3.468 4.349767756289999
3.4685 4.39230300355
3.469 4.440230564439999
3.4695 4.4807761061799996
3.47 4.498794583029999
3.4705 4.48491427032
3.471 4.441934514379999
3.4715 4.38422247076
3.472 4.32929389816
3.4725 4.28788050614
3.473 4.261352863130001
3.4735 4.2460067301299995
3.474 4.237624566449999
3.4745 4.23328531505
3.475 4.2314067366999994
3.4755 4.23131677661
3.476 4.233063060709999
3.4765 4.23743406273
3.477 4.24656236598
3.4775 4.26513118691
3.478 4.302279412310001
3.4785 4.372384781270001
3.479 4.48878255419
3.4795 4.64631854709
3.48 4.810829092850001
3.4805 4.93979481952
3.481 5.00968322591
3.4815 5.01844110526
3.482 4.97584764853
3.4825 4.89797925298
3.483 4.80443134292
3.4835 4.7137515722000005
3.484 4.63880423369
3.4845 4.585717197050001
3.485 4.55633199824
3.4855 4.551378901520001
3.486 4.5726835675399995
3.4865 4.624082529549999
3.487 4.710311921700002
3.4875 4.832911649059999
3.488 4.98373238583
3.4885 5.142046268919999
3.489 5.281854832320001
3.4895 5.38503905555
3.49 5.44714326827
3.4905 5.47179233293
3.491 5.461240543550001
3.4915 5.41203237432
3.492 5.320241331900001
3.4925 5.192048203649999
3.493 5.047593466189999
3.4935 4.911526184179999
3.494 4.800070924439999
3.4945 4.717524604210001
3.495 4.66116725371
3.4955 4.626479701359998
3.496 4.60932907479
3.4965 4.60570950411
3.497 4.61022338392
3.4975 4.6141075431
3.498 4.604841653830001
3.4985 4.57024935334
3.499 4.506896282899999
3.4995 4.42544535906
3.5 4.345068664530001
3.5005 4.280487903449999
3.501 4.23523797818
3.5015 4.20559348264
3.502 4.1867441979
3.5025 4.17513934629
3.503 4.16828121237
3.5035 4.16434942726
3.504 4.16208984147
3.5045 4.1607510236600005
3.505 4.15989375692
3.5055 4.1593010786799995
3.506 4.15885657
3.5065 4.15857610619
3.507 4.15856552265
3.5075 4.159068240799999
3.508 4.16044939277
3.5085 4.16317465432
3.509 4.167762618909999
3.5095 4.1748959248699995
3.51 4.18587634762
3.5105 4.20335506393
3.511 4.23105747988
3.5115 4.2714813109100005
3.512 4.32385925037
3.5125 4.386979482930001
3.513 4.466869334619999
3.5135 4.58105514768
3.514 4.74995257077
3.5145 4.97646678562
3.515 5.23242440875
3.5155 5.472178632139999
3.516 5.662841105240001
3.5165 5.79802995343
3.517 5.88830225786
3.5175 5.94676573282
3.518 5.98093998348
3.5185 5.98974548876
3.519 5.96265691813
3.5195 5.881131909509999
3.52 5.725866085940001
3.5205 5.493044081249999
3.521 5.210744027060001
3.5215 4.9310051895500004
3.522 4.697484671219999
3.5225 4.52557093923
3.523 4.4087021987799995
3.5235 4.332516586090001
3.524 4.28364709014
3.5245 4.25245739776
3.525 4.23263971911
3.525 4.23263971911
3.5255 4.219828343940001
3.526 4.21052012051
3.5265 4.2016616975300005
3.527 4.190840027879999
3.5275 4.176906797469999
3.528 4.160348849139999
3.5285 4.14294421761
3.529 4.12674081787
3.5295 4.11316213605
3.53 4.1026632643699985
3.5305 4.09494786371
3.531 4.08937033813
3.5315 4.0852692163799995
3.532 4.0821735309300005
3.5325 4.079850443900001
3.533 4.0782629129000005
3.5335 4.077596149880001
3.534 4.07833699768
3.5345 4.081459141979999
3.535 4.088909954139999
3.5355 4.104462466170001
3.536 4.13491131075
3.5365 4.19079240195
3.537 4.283763509079999
3.5375 4.417904586809999
3.538 4.5800285443
3.5385 4.742581135159999
3.539 4.880310032950001
3.5395 4.982938620329999
3.54 5.05481144047
3.5405 5.10806781375
3.541 5.15636579854
3.5415 5.210796944760001
3.542 5.277356827819999
3.5425 5.355378684699999
3.543 5.43794617201
3.5435 5.51525893171
3.544 5.57928405694
3.5445 5.62625380746
3.545 5.65590888654
3.5455 5.66916477039
3.546 5.66586799768
3.5465 5.64295992535
3.547 5.592407646539999
3.5475 5.49869039984
3.548 5.338550856099999
3.5485 5.09381178537
3.549 4.787016127849999
3.5495 4.49591056838
3.55 4.286991488779999
3.5505 4.1630317765300004
3.551 4.0948631953899985
3.5515 4.05718050122
3.552 4.03543661829
3.5525 4.02220190152
3.553 4.013618650579999
3.5535 4.00758074101
3.554 4.002950442259999
3.5545 3.99911920078
3.555 3.9957800939100006
3.5555 3.992800827399999
3.556 3.9901231917799995
3.5565 3.9877524788199983
3.557 3.9857151473699988
3.5575 3.9841117410600004
3.558 3.9831221800699987
3.5585 3.983079845909999
3.559 3.9845827085900014
3.5595 3.9886520797200005
3.56 3.9969548668500012
3.5605 4.012084037279998
3.561 4.03774912178
3.5615 4.07811474334
3.562 4.135705076250001
3.5625 4.208705043400001
3.563 4.290298845030001
3.5635 4.37090308567
3.564 4.441204250120001
3.5645 4.493878528699999
3.565 4.523480690079999
3.5655 4.525936071360001
3.566 4.499355510650001
3.5665 4.44591921719
3.567 4.373030377210001
3.5675 4.29210863037
3.568 4.2151662945699995
3.5685 4.15109883518
3.569 4.1039227056300005
3.5695 4.0735902799899995
3.57 4.058101269200001
3.5705 4.05538129942
3.571 4.06402275983
3.5715 4.083020214130001
3.572 4.11088667495
3.5725 4.14489688074
3.573 4.180859749660001
3.5735 4.213234798519999
3.574 4.235449648979999
3.5745 4.240609124729999
3.575 4.2234690817
3.5755 4.183966018650001
3.576 4.129847086860001
3.5765 4.074347003099999
3.577 4.02898595066
3.5775 3.998283101120001
3.578 3.980486878609999
3.5785 3.97151203669
3.579 3.9677125458299995
3.5795 3.9667335683799996
3.58 3.96726803715
3.5805 3.9686756479699996
3.581 3.9706600617199994
3.5815 3.9731683607
3.582 3.9763275473899986
3.5825 3.9805080456900006
3.583 3.986614748270001
3.5835 3.9969760339299993
3.584 4.018391827119999
3.5845 4.07419883354
3.585 4.245461677820001
3.5855 4.710851682239999
3.586 5.380355839099999
3.5865 5.7606753490000004
3.587 5.872802663530002
3.5875 5.89811849121
3.588 5.90261649571
3.5885 5.90241011668
3.589 5.901203593119999
3.5895 5.899891234159999
3.59 5.89872704476
3.5905 5.8978327356300015
3.591 5.897282391550001
3.5915 5.89716597261
3.592 5.897531104740001
3.5925 5.89840424679
3.593 5.89974835637
3.5935 5.9014470145399995
3.594 5.903346759970002
3.5945 5.90519887947
3.595 5.90663824091
3.5955 5.907024540120001
3.596 5.905140670000001
3.5965 5.898642376440001
3.597 5.882671814579999
3.5975 5.846920616459999
3.598 5.770391038719999
3.5985 5.617077878279999
3.599 5.350134540630001
3.5995 4.9867010687999995
3.6 4.629014459189999
3.6005 4.37099304576
3.601 4.220738528379999
3.6015 4.142129285029999
3.602 4.1028061421599995
3.6025 4.084242613
3.603 4.077596149880001
3.6035 4.079485311770001
3.604 4.089851889199999
3.6045 4.111680440450001
3.605 4.15239002706
3.6055 4.22767074708
3.606 4.36743168455
3.6065 4.614340380980001
3.607 4.9821660219099995
3.6075 5.381049060970001
3.608 5.67496984208
3.6085 5.83218832878
3.609 5.90173806189
3.6095 5.929906153599998
3.61 5.940828366879999
3.6105 5.94486069562
3.611 5.94615717927
3.6115 5.946384725379999
3.612 5.9462048052
3.6125 5.94588200723
3.613 5.94552745864
3.6135 5.94519407713
3.614 5.944908321550002
3.6145 5.944691358979999
3.615 5.94459081535
3.6155 5.9446331495099995
3.616 5.94486069562
3.6165 5.9452893289899995
3.617 5.94592963316
3.6175 5.946792191669998
3.618 5.947892879830001
3.6185 5.949252864719999
3.619 5.950903896959999
3.6195 5.95292006133
3.62 5.955396609690001
3.6205 5.95847641983
3.621 5.962334120159999
3.6215 5.967112588470001
3.622 5.97283828361
3.6225 5.979320701860002
3.623 5.98611533454
3.6235 5.9927088799599995
3.624 5.99876795661
3.6245 6.0042184797100004
3.625 6.008981072710001
3.625 6.008981072710001
3.6255 6.012600643390001
3.626 6.01428871802
3.6265 6.01345261836
3.627 6.010251097509999
3.6275 6.00565784115
3.628 6.00076824567
3.6285 5.9961061963
3.629 5.991518231710001
3.6295 5.9866868457
3.63 5.981739040749999
3.6305 5.97733628811
3.631 5.97443110638
3.6315 5.97379609398
3.632 5.97567467233
3.6325 5.9797017093
3.633 5.9851839830200015
3.6335 5.9914071045399995
3.634 5.997556141280001
3.6345 6.002535696850001
3.635 6.005081038219999
3.6355 6.00432431511
3.636 6.00038194646
3.6365 5.994407538129999
3.637 5.987940995190001
3.6375 5.982072422260001
3.638 5.977188118550001
3.6385 5.9732087075099995
3.639 5.96995426896
3.6395 5.967303092190002
3.64 5.965144050029999
3.6405 5.96336072354
3.641 5.961852569090001
3.6415 5.96054021013
3.642 5.9593866042700006
3.6425 5.958381167970001
3.643 5.95756094362
3.6435 5.956973557150001
3.644 5.956693093340001
3.6445 5.956783053430001
3.645 5.95714818556
3.6455 5.95718522795
3.646 5.95487272446
3.6465 5.944738984909999
3.647 5.91394617528
3.6475 5.837607101260001
3.648 5.682320110610001
3.6485 5.433310581490001
3.649 5.128345876389999
3.6495 4.838393922780001
3.65 4.6101757579900005
3.6505 4.44957053849
3.651 4.342480989000001
3.6515 4.272650792079999
3.652 4.227654871769999
3.6525 4.1990687302300005
3.653 4.181388926660001
3.6535 4.170900638519998
3.654 4.16504264913
3.6545 4.161978714300001
3.655 4.16048114339
3.6555 4.15979850506
3.656 4.159528624789998
3.6565 4.15951274948
3.657 4.159745587360001
3.6575 4.160364724449999
3.658 4.1617194175700005
3.6585 4.16476218532
3.659 4.172244748100002
3.6595 4.1930731548199995
3.66 4.25798200564
3.6605 4.462286661799999
3.661 4.951108623779999
3.6615 5.53534649063
3.662 5.840379988740001
3.6625 5.935917604320001
3.663 5.961614439440001
3.6635 5.968837705489999
3.664 5.971372463319999
3.6645 5.97277478237
3.665 5.974002473009999
3.6655 5.9753465825899985
3.666 5.976907654740001
3.6665 5.97871744008
3.667 5.980786522150001
3.6675 5.983083150329999
3.668 5.9855226563
3.6685 5.987930411650001
3.669 5.990047119650002
3.6695 5.99163465065
3.67 5.99263479518
3.6705 5.99326980758
3.671 5.99389952821
3.6715 5.99484675504
3.672 5.996323158870001
3.6725 5.99849807634
3.673 6.00163609595
3.6735 6.00625051939
3.674 6.013277989949999
3.6745 6.02418432792
3.675 6.040112555620001
3.6755 6.0573213916599995
3.676 6.05295038964
3.6765 5.96957855329
3.677 5.7665492137
3.6775 5.52139209314
3.678 5.338958322390002
3.6785 5.230969171999999
3.679 5.159810740809999
3.6795 5.09181149631
3.68 5.01186872692
3.6805 4.921829260370001
3.681 4.832805813659999
3.6815 4.75535017617
3.682 4.6921399835200015
3.6825 4.636719276310001
3.683 4.57876381127
3.6835 4.5119234644000015
3.684 4.4382461506899995
3.6845 4.36612990913
3.685 4.3044596215499995
3.6855 4.257902629089998
3.686 4.226263136259999
3.6865 4.20657246009
3.687 4.195396241850001
3.6875 4.189924551670001
3.688 4.18810418279
3.6885 4.18847460669
3.689 4.19004626238
3.6895 4.19237464118
3.69 4.19559732911
3.6905 4.20017471016
3.691 4.2065301259300005
3.6915 4.2148434965999995
3.692 4.22483965013
3.6925 4.235629569159999
3.693 4.245832101719999
3.6935 4.254145472390001
3.694 4.259929377
3.6945 4.2632155661699995
3.695 4.26444325681
3.6955 4.2643374214100005
3.696 4.263887620959999
3.6965 4.26418396008
3.697 4.266290084539999
3.6975 4.27117438825
3.698 4.279847599279999
3.6985 4.29362736836
3.699 4.314519276320001
3.6995 4.3456983851599995
3.7 4.39177911832
3.7005 4.45827550014
3.701 4.548976437940001
3.7015 4.6606486602500015
3.702 4.77878213373
3.7025 4.88145834704
3.703 4.950214314649998
3.7035 4.976397992610001
3.704 4.95962837348
3.7045 4.904890304600001
3.705 4.82232810906
3.7055 4.727086832599999
3.706 4.63584613426
3.7065 4.561121050089999
3.707 4.5082033500900005
3.7075 4.4767331939
3.708 4.464292242629999
3.7085 4.469218880500001
3.709 4.491936449109999
3.7095 4.535127875850001
3.71 4.60275140468
3.7105 4.69722537449
3.711 4.81517363602
3.7115 4.94471616562
3.712 5.06852241654
3.7125 5.17134150764
3.713 5.24507703082
3.7135 5.288178497470001
3.714 5.3022016879699985
3.7145 5.289109848990001
3.715 5.25056459631
3.7155 5.1888360992600004
3.716 5.1084805718099995
3.7165 5.0173933348
3.717 4.925724003089999
3.7175 4.84275963303
3.718 4.774030124270001
3.7185 4.72066262382
3.719 4.680582757840001
3.7195 4.65013920503
3.72 4.62544780621
3.7205 4.60344462655
3.721 4.582478633809999
3.7215 4.562327573650001
3.722 4.543891046969999
3.7225 4.528857128400001
3.723 4.51936369302
3.7235 4.5176703266199985
3.724 4.526338245880001
3.7245 4.54895527086
3.725 4.5913317650200005
3.725 4.5913317650200005
3.7255 4.66285532834
3.726 4.7769353059999995
3.7265 4.946827581849999
3.727 5.170955208430001
3.7275 5.41396387037
3.728 5.617755224840001
3.7285 5.74866832287
3.729 5.8156568393
3.7295 5.84427473146
3.73 5.85465189243
3.7305 5.8577793285
3.731 5.8587265553300005
3.7315 5.859673782159999
3.732 5.8616581959100005
3.7325 5.865436519689999
3.733 5.87180781077
3.7335 5.881671670049999
3.734 5.8958271548
3.7345 5.91462352184
3.735 5.937579220100001
3.7355 5.96336601531
3.736 5.990131787969999
3.7365 6.0160032515
3.737 6.0386202764800005
3.7375 6.0537441551399995
3.738 6.0553211026
3.7385 6.03942991729
3.739 6.0089387385499995
3.7395 5.972658363429999
3.74 5.9391138333999995
3.7405 5.9121681405599995
3.741 5.891763075439999
3.7415 5.87662332147
3.742 5.86560585633
3.7425 5.857853413280002
3.743 5.852746855230001
3.7435 5.849931633590001
3.744 5.84933366358
3.7445 5.85107994768
3.745 5.85527632129
3.7455 5.86174286423
3.746 5.869622309760001
3.7465 5.877178957320001
3.747 5.88192567501
3.7475 5.88120599429
3.748 5.873268339290001
3.7485 5.858372006740001
3.749 5.839125839249999
3.7495 5.81949337255
3.75 5.8030571349299995
3.7505 5.791743330669999
3.751 5.785631336319999
3.7515 5.783408792919999
3.752 5.783276498670001
3.7525 5.7837262991200005
3.753 5.783964428770001
3.7535 5.78382155098
3.754 5.7834828777
3.7545 5.78320241389
3.755 5.78317595504
3.7555 5.7835357954
3.756 5.784329560900001
3.7565 5.785557251540001
3.757 5.78700190475
3.7575 5.78799675751
3.758 5.78735645334
3.7585 5.783705132039999
3.759 5.7760743997
3.7595 5.76437429623
3.76 5.749885429969999
3.7605 5.7355288579599994
3.761 5.724865941410001
3.7615 5.720039847169999
3.762 5.7205743159399995
3.7625 5.7241568442299995
3.763 5.728347926070001
3.7635 5.731676449400001
3.764 5.7337031973100006
3.7645 5.734613381750001
3.765 5.734798593700002
3.7655 5.734602798210001
3.766 5.734264124930001
3.7665 5.7338566586400015
3.767 5.7332057709300015
3.7675 5.7314489032900005
3.768 5.725797292929999
3.7685 5.708323868389999
3.769 5.659888297579999
3.7695 5.5482901600500005
3.77 5.35674925313
3.7705 5.13245228991
3.771 4.95247919221
3.7715 4.84862820596
3.772 4.815253012570001
3.7725 4.84536318387
3.773 4.94283758727
3.7735 5.11221126966
3.774 5.328692288590001
3.7745 5.526191728530001
3.775 5.653485255879999
3.7755 5.71566884515
3.776 5.741164593010001
3.7765 5.75063686131
3.777 5.75397067641
3.7775 5.75515603289
3.778 5.755685209889999
3.7785 5.756087384409999
3.779 5.75653718486
3.7795 5.7570928207100005
3.78 5.75780191789
3.7805 5.758696227020001
3.781 5.75977045633
3.7815 5.761014022279999
3.782 5.76239517425
3.7825 5.763892745159999
3.783 5.765512026780001
3.7835 5.76725831088
3.784 5.76913159746
3.7845 5.77113717829
3.785 5.773269761599999
3.7855 5.775518763850001
3.786 5.777863017960001
3.7865 5.78029723216
3.787 5.78283198999
3.7875 5.78548316676
3.788 5.788271929549999
3.7885 5.79121415367
3.789 5.794299255580001
3.7895 5.79749548466
3.79 5.80072346436
3.7905 5.80389852636
3.791 5.80687779287
3.7915 5.8094125507
3.792 5.81113766772
3.7925 5.811656261179999
3.793 5.8107884109
3.7935 5.8087775383
3.794 5.8061263615300005
3.7945 5.80334289051
3.795 5.80076579852
3.7955 5.798537963349999
3.796 5.796696427390001
3.7965 5.79522002356
3.797 5.794061125930001
3.7975 5.79319856742
3.798 5.792600597410002
3.7985 5.7922672159
3.799 5.7921984228899985
3.7995 5.792388926609999
3.8 5.79283343529
3.8005 5.79351607362
3.801 5.794431549829999
3.8015 5.79555869684
3.802 5.79684459695
3.8025 5.7981939982999995
3.803 5.7994587313300014
3.8035 5.800495918250001
3.804 5.801189140119999
3.8045 5.801506646320001
3.805 5.801533105169999
3.8055 5.80141668623
3.806 5.80128968375
3.8065 5.801242057820001
3.807 5.80130555906
3.8075 5.801511938090001
3.808 5.801871778449999
3.8085 5.8024062472199995
3.809 5.803136511480001
3.8095 5.804094321849999
3.81 5.80530084541
3.8105 5.806793124549999
3.811 5.808597618120001
3.8115 5.81074078497
3.812 5.813243792179999
3.8125 5.816143682140001
3.813 5.8194457466200005
3.8135 5.82310765146
3.814 5.82696535179
3.8145 5.830754259110001
3.815 5.834167450760002
3.8155 5.836961505320001
3.816 5.839030587390002
3.8165 5.84031119573
3.817 5.840723953790001
3.8175 5.8402635698
3.818 5.839178756949999
3.8185 5.837903440380001
3.819 5.83680804399
3.8195 5.83606190442
3.82 5.8356861887500004
3.8205 5.835633271050001
3.821 5.835860817160001
3.8215 5.836337076459999
3.822 5.83706734072
3.8225 5.83806219348
3.823 5.83932163474
3.8235 5.840840372730001
3.824 5.84261840745
3.8245 5.844676905979999
3.825 5.847068786019999
3.825 5.847068786019999
3.8255 5.849841673499999
3.826 5.85300615196
3.8265 5.856445802459999
3.827 5.8598431188000015
3.8275 5.86271125814
3.828 5.8645739611800005
3.8285 5.8652301406600005
3.829 5.864827966140001
3.8295 5.863769612140001
3.83 5.86246783672
3.8305 5.861245437850001
3.831 5.860277043939999
3.8315 5.859642031540001
3.832 5.859350984190001
3.8325 5.859388026579999
3.833 5.859731991629999
3.8335 5.860382879339999
3.834 5.86135127325
3.8345 5.86265834044
3.835 5.86431995622
3.8355 5.86632024528
3.836 5.86861158169
3.8365 5.87111988067
3.837 5.873686389119999
3.8375 5.87611001978
3.838 5.878168518310001
3.8385 5.879750757539999
3.839 5.88087261278
3.8395 5.881639919430001
3.84 5.88220613882
3.8405 5.882692981660001
3.841 5.88319569981
3.8415 5.88375662743
3.842 5.884328138590001
3.8425 5.88484144028
3.843 5.885233031259999
3.8435 5.8855452456899995
3.844 5.885894502509999
3.8445 5.88642367951
3.845 5.887217445010001
3.8455 5.88831813317
3.846 5.8897733699199994
3.8465 5.89162548942
3.847 5.89392740937
3.8475 5.896695005080001
3.848 5.899864775310001
3.8485 5.90325679988
3.849 5.9066488244499995
3.8495 5.90986092884
3.85 5.9127819858800015
3.8505 5.91529557663
3.851 5.917137112589999
3.8515 5.917819750920001
3.852 5.916840773469999
3.8525 5.914189596700001
3.853 5.910659986110001
3.8535 5.907315587470001
3.854 5.904770246099999
3.8545 5.90306100439
3.855 5.90195502446
3.8555 5.901251219049999
3.856 5.900833169219999
3.8565 5.9006426655
3.857 5.90065854081
3.8575 5.900875503380001
3.858 5.901298844979999
3.8585 5.90193385738
3.859 5.902801707660001
3.8595 5.90392885467
3.86 5.9053417572599995
3.8605 5.907066874280001
3.861 5.9091094975
3.8615 5.91142200099
3.862 5.913861506959999
3.8625 5.9162057610700005
3.863 5.91828013491
3.8635 5.920063461399999
3.864 5.921656284169999
3.8645 5.9231856057
3.865 5.92472551077
3.8655 5.92633950062
3.866 5.928080492950001
3.8665 5.92997494661
3.867 5.932022861599999
3.8675 5.93421365438
3.868 5.936552616719999
3.8685 5.93902387331
3.869 5.94164329946
3.8695 5.944426770480001
3.87 5.94740603699
3.8705 5.9506340166900005
3.871 5.954158335510001
3.8715 5.958021327610001
3.872 5.96215419998
3.8725 5.96637703244
3.873 5.970419944719999
3.8735 5.97404480717
3.874 5.977087574920001
3.8745 5.979500622040001
3.875 5.981358033310001
3.8755 5.98285031245
3.876 5.98420500557
3.8765 5.985586157540001
3.877 5.98706256137
3.8775 5.98863950883
3.878 5.99031699992
3.8785 5.992084451100001
3.879 5.99396302945
3.8795 5.995963318510001
3.88 5.9980853182799985
3.8805 6.00033432053
3.881 6.00269444995
3.8815 6.0051762900800005
3.882 6.007758673839999
3.8825 6.01043101769
3.883 6.0131562792399995
3.8835 6.015907999639999
3.884 6.01861738588
3.8845 6.02121035318
3.885 6.023586357910001
3.8855 6.02567660706
3.886 6.027486392399999
3.8865 6.02905804809
3.887 6.0305027013000005
3.8875 6.03195793805
3.888 6.0336142620599995
3.8885 6.035598675810001
3.889 6.037964096999999
3.8895 6.04068935855
3.89 6.043716250989999
3.8905 6.046997148389999
3.891 6.0505003001299995
3.8915 6.0542257062100004
3.892 6.05822099256
3.8925 6.062570827500001
3.893 6.067407505279999
3.8935 6.072582856340001
3.894 6.0762870953400006
3.8945 6.07015393391
3.895 6.02905804809
3.8955 5.910612360180001
3.896 5.70615424269
3.8965 5.490022480580001
3.897 5.34275781325
3.8975 5.28797741021
3.898 5.3248769224200005
3.8985 5.4549539207899995
3.899 5.664158755969999
3.8995 5.885291240729999
3.9 6.034984830489999
3.9005 6.101512962929999
3.901 6.122706501780001
3.9015 6.12804589771
3.902 6.12958051101
3.9025 6.130792326340001
3.903 6.132385149110001
3.9035 6.134385438170001
3.904 6.136687358119999
3.9045 6.139227407720001
3.905 6.14198441989
3.9055 6.14495310286
3.906 6.14813345663
3.9065 6.15147785527
3.907 6.154843420990001
3.9075 6.158023774759999
3.908 6.16084957994
3.9085 6.163294377679999
3.909 6.16539521037
3.9095 6.16723674633
3.91 6.16889307034
3.9105 6.170454142489999
3.911 6.172031089949999
3.9115 6.1737244563500004
3.912 6.175587159390001
3.9125 6.17764565792
3.913 6.179894660169999
3.9135 6.182344749680001
3.914 6.185038260610001
3.9145 6.18805986128
3.915 6.191536554170001
3.9155 6.19549479813
3.916 6.19952712687
3.9165 6.201548583010001
3.917 6.19490741166
3.9175 6.163379046
3.918 6.07938278079
3.9185 5.92059793017
3.919 5.70429683142
3.9195 5.487466555669999
3.92 5.318923681169999
3.9205 5.213707418259999
3.921 5.16583277507
3.9215 5.163731942379999
3.922 5.19510155494
3.9225 5.24642643217
3.923 5.3034611292300005
3.9235 5.35419861999
3.924 5.39123571822
3.9245 5.41076234952
3.925 5.409905082779999
3.925 5.409905082779999
3.9255 5.38603920008
3.926 5.339064157790001
3.9265 5.27396480325
3.927 5.200896043089998
3.9275 5.13248404053
3.928 5.08072523816
3.9285 5.055658123670001
3.929 5.06615699535
3.9295 5.121455991850001
3.93 5.231143800410002
3.9305 5.400422230939999
3.931 5.61822619237
3.9315 5.84680948929
3.932 6.035598675810001
3.9325 6.156658498100001
3.933 6.21763027204
3.9335 6.241781910320001
3.934 6.2484707076
3.9345 6.2483966228200005
3.935 6.24625345597
3.9355 6.243803366459999
3.936 6.24160728191
3.9365 6.239792204800001
3.937 6.238342259819999
3.9375 6.237236279889999
3.938 6.23644251439
3.9385 6.235971546860001
3.939 6.2358233773
3.9395 6.236019172790001
3.94 6.236564225100001
3.9405 6.23745853423
3.941 6.238686224869999
3.9415 6.240189087550001
3.942 6.241797785629999
3.9425 6.2430572268899995
3.943 6.242554508739999
3.9435 6.23617263412
3.944 6.2124866716
3.9445 6.1433814471699995
3.945 5.9753148319700005
3.9455 5.656935489920001
3.946 5.233297550800001
3.9465 4.853882933570001
3.947 4.6075774989200005
3.9475 4.47489694971
3.948 4.408474652670001
3.9485 4.37543284079
3.949 4.35857326157
3.9495 4.349624878499999
3.95 4.34467707355
3.9505 4.341883018990001
3.951 4.3404171987
3.9515 4.34005735834
3.952 4.34107337818
3.9525 4.344481278060001
3.953 4.35268881333
3.9535 4.3710247963799995
3.954 4.41087711625
3.9545 4.49490513208
3.955 4.66119900433
3.9555 4.94900779109
3.956 5.341392536590001
3.9565 5.726501098340001
3.957 5.997254510390001
3.9575 6.146233711200002
3.958 6.218455788160001
3.9585 6.252349575009998
3.959 6.26867468546
3.9595 6.276956305510001
3.96 6.28128497337
3.9605 6.283449307300001
3.961 6.284295990500001
3.9615 6.2843118658099995
3.962 6.2837932723500005
3.9625 6.28295188092
3.963 6.28193586108
3.9635 6.280856340000001
3.964 6.279782110690001
3.9645 6.2787872579299995
3.965 6.277924699419999
3.9655 6.277231477550001
3.966 6.27671288409
3.9665 6.276326584879999
3.967 6.27606199638
3.9675 6.275908535050001
3.968 6.275882076199999
3.9685 6.275966744520001
3.969 6.2761466647000015
3.9695 6.2763583355
3.97 6.27645358736
3.9705 6.2761784153199995
3.971 6.27517297902
3.9715 6.27317268996
3.972 6.270458011950001
3.9725 6.2683465957200015
3.973 6.26928323901
3.9735 6.275961452750001
3.974 6.29003226918
3.9745 6.311352810510001
3.975 6.3380233313100005
3.9755 6.36606442054
3.976 6.388649694899999
3.9765 6.397751539299999
3.977 6.389274123760001
3.9775 6.366572430460001
3.978 6.337980997150001
3.9785 6.311199349180002
3.979 6.2901010621900015
3.9795 6.27512535309
3.98 6.26503923947
3.9805 6.25828694095
3.981 6.253587849189999
3.9815 6.25005294683
3.982 6.24716893218
3.9825 6.24465004966
3.983 6.2423692967900015
3.9835 6.2402896311800005
3.984 6.2384163446
3.9845 6.23679177121
3.985 6.23552703818
3.9855 6.23477560684
3.986 6.23480206569
3.9865 6.235934504469999
3.987 6.238506304690001
3.9875 6.24269209476
3.988 6.24824316149
3.9885 6.254191110970001
3.989 6.258673240160001
3.9895 6.25946700566
3.99 6.255429385149999
3.9905 6.24748643838
3.991 6.237982419459999
3.9915 6.229155747099999
3.992 6.22212827654
3.9925 6.21695821725
3.993 6.21314814285
3.9935 6.210137125719998
3.994 6.20754415842
3.9945 6.205157570149999
3.995 6.202924443209999
3.9955 6.2008500693699995
3.996 6.199003241639999
3.9965 6.19749508719
3.997 6.19649494266
3.9975 6.19622506239
3.998 6.19685478302
3.9985 6.1982571020699995
3.999 6.199707047049999
3.9995 6.1998816754599995
4.0 6.19749508719
4.0005 6.192139815949999
4.001 6.1845725848500015
4.0015 6.176206296479999
4.002 6.16832155918
4.0025 6.161601011279999
4.003 6.156081695170001
4.0035 6.1514831470399995
4.004 6.14748256892
4.0045 6.143831247619999
4.005 6.14037572181
4.0055 6.13704190671
4.006 6.1337980517
4.0065 6.13064944855
4.007 6.12766489027
4.0075 6.124971379339999
4.008 6.122785878329998
4.0085 6.121415309900001
4.009 6.12118776379
4.0095 6.122309619030001
4.01 6.124526870660001
4.0105 6.12640015724
4.011 6.1248020427
4.0115 6.116531006190001
4.012 6.10234377082
4.0125 6.08834703917
4.013 6.080726890370001
4.0135 6.079837873010001
4.014 6.081467738169999
4.0145 6.082086875260001
4.015 6.08094914471
4.0155 6.078747768390001
4.016 6.076244761179999
4.0165 6.07379996344
4.017 6.07155096119
4.0175 6.06951362974
4.018 6.06769855263
4.0185 6.066142772250001
4.019 6.064915081610001
4.0195 6.064168942039999
4.02 6.06410014903
4.0205 6.064893914530001
4.021 6.0664179442899995
4.0215 6.06787847281
4.022 6.067825555110001
4.0225 6.06535959029
4.023 6.061634184210001
4.0235 6.05913646877
4.024 6.058644334160001
4.0245 6.058289785570001
4.025 6.056130743409999
4.025 6.056130743409999
4.0255 6.052204250069999
4.026 6.047637452559999
4.0265 6.043255867
4.027 6.03929762304
4.0275 6.0357415536
4.028 6.0325135739
4.0285 6.02956076624
4.029 6.026851380000001
4.0295 6.0243642481
4.03 6.02209407877
4.0305 6.020051455550001
4.031 6.01827342083
4.0315 6.016812892309999
4.032 6.01573337123
4.0325 6.01506131644
4.033 6.01475968555
4.0335 6.01472264316
4.034 6.014802019709999
4.0345 6.01476497732
4.035 6.01438926165
4.0355 6.013547870220001
4.036 6.012251386570001
4.0365 6.01053685309
4.037 6.00844660394
4.0375 6.006086474519999
4.038 6.00368401094
4.0385 6.001472051080001
4.039 5.999619931579999
4.0395 5.99817527837
4.04 5.9971116326
4.0405 5.996365493030001
4.041 5.99588923373
4.0415 5.995661687620001
4.042 5.995672271160001
4.0425 5.99592098435
4.043 5.996402535419999
4.0435 5.99713279968
4.044 5.99810648536
4.0445 5.99935534308
4.045 6.000926998770001
4.0455 6.002816160660001
4.046 6.0048587838800005
4.0465 6.006700319840001
4.047 6.00789096809
4.0475 6.008118514199999
4.048 6.007414708789999
4.0485 6.006107641600001
4.049 6.004647113080002
4.0495 6.003355921200002
4.05 6.00238752729
4.0505 6.00172605604
4.051 6.001313297979999
4.0515 6.00105929302
4.052 6.000926998770001
4.0525 6.000858205759999
4.053 6.0008105798299995
4.0535 6.00073120328
4.054 6.000598909030001
4.0545 6.00043486416
4.055 6.000313153449999
4.0555 6.000281402830001
4.056 6.00035019584
4.0565 6.000429572390002
4.057 6.00042428062
4.0575 6.000233776900001
4.058 5.9998104353
4.0585 5.99916483936
4.059 5.9983551985500005
4.0595 5.99746618119
4.06 5.99657716383
4.0605 5.995704021779999
4.061 5.99485733858
4.0615 5.99398419653
4.062 5.99300521908
4.0625 5.991793403750001
4.063 5.9902482069100005
4.0635 5.98838550387
4.064 5.98635875596
4.0645 5.984337299820001
4.065 5.982405803770001
4.0655 5.98058014312
4.066 5.978839150790001
4.0665 5.977203993860001
4.067 5.97572229826
4.0675 5.974462857
4.068 5.97350504663
4.0685 5.972917660160001
4.069 5.97280653299
4.0695 5.973309251139999
4.07 5.974542233549999
4.0705 5.976447270750001
4.071 5.97861689645
4.0715 5.980363180550001
4.072 5.981029943569999
4.0725 5.980283804
4.073 5.978209430160001
4.0735 5.975150787100001
4.074 5.97154179996
4.0745 5.967763476180001
4.075 5.9640380701
4.0755 5.96051904305
4.076 5.9572963551199996
4.0765 5.954401756930001
4.077 5.951814081400001
4.0775 5.94946982729
4.078 5.947300201590001
4.0785 5.9452522866
4.079 5.9432943317
4.0795 5.941394586270001
4.08 5.939531883229999
4.0805 5.937700930809998
4.081 5.935891145469999
4.0815 5.93410252721
4.082 5.932345659570001
4.0825 5.93063641786
4.083 5.92900126093
4.0835 5.927456064089999
4.084 5.92600082734
4.0845 5.924561465900001
4.085 5.923005685520001
4.0855 5.92116414956
4.086 5.918899272
4.0865 5.916152843370001
4.087 5.912924863670001
4.0875 5.909278834139999
4.088 5.905336465490001
4.0885 5.901219468430001
4.089 5.897038970130001
4.0895 5.89287963891
4.09 5.8887891006999995
4.0905 5.88481498143
4.091 5.88097315641
4.0915 5.8773059598
4.092 5.8738133916
4.0925 5.87052720243
4.093 5.867473851139999
4.0935 5.86467450481
4.094 5.862182081140001
4.0945 5.8600389142900005
4.095 5.858292630189999
4.0955 5.857027897160001
4.096 5.856318799980001
4.0965 5.8561917975
4.097 5.85654105432
4.0975 5.857054356009999
4.098 5.85723956796
4.0985 5.856562221400002
4.099 5.854625433580002
4.0995 5.85133924441
4.1 5.847026451860001
4.1005 5.84227973417
4.101 5.83770764489
4.1015 5.833717650310001
4.102 5.830415585830001
4.1025 5.8277220749
4.103 5.82545719734
4.1035 5.82348336713
4.104 5.8217106241800005
4.1045 5.8200860507900005
4.105 5.81857789634
4.1055 5.817138534900001
4.106 5.815746799390001
4.1065 5.8143868145
4.107 5.81305328846
4.1075 5.811772680120002
4.108 5.810592615410001
4.1085 5.809576595569999
4.109 5.80880399715
4.1095 5.808301279000001
4.11 5.807978481029999
4.1105 5.80745988757
4.111 5.806009942590001
4.1115 5.8028877982900005
4.112 5.798231040690001
4.1125 5.793680118489999
4.113 5.791446991549999
4.1135 5.7923201336
4.114 5.79485489143
4.1145 5.79677051217
4.115 5.79681284633
4.1155 5.79517239763
4.116 5.792717016350001
4.1165 5.790208717369999
4.117 5.78804438344
4.1175 5.786292807570001
4.118 5.784853446130001
4.1185 5.7835357954
4.119 5.782032932720001
4.1195 5.77987918233
4.12 5.7763389882
4.1205 5.77047041527
4.121 5.761569658130001
4.1215 5.7501341431599995
4.122 5.73892088253
4.1225 5.73281417995
4.123 5.736333206999999
4.1235 5.74999655714
4.124 5.76888288427
4.1245 5.785657795170001
4.125 5.79548461206
4.125 5.79548461206
4.1255 5.79806170405
4.126 5.795982038440001
4.1265 5.79227250767
4.127 5.78895456788
4.1275 5.7868272763399995
4.128 5.785885341279999
4.1285 5.785853590660001
4.129 5.78643568536
4.1295 5.78740407927
4.13 5.788621186369999
4.1305 5.79000233834
4.131 5.791489325709999
4.1315 5.793050397860001
4.132 5.794701430100001
4.1325 5.79649534013
4.133 5.798543255119999
4.1335 5.80105684587
4.134 5.804369493890001
4.1345 5.8089045407799995
4.135 5.81503241044
4.1355 5.82277426995
4.136 5.83152156576
4.1365 5.840078357850001
4.137 5.8470740777899985
4.1375 5.851566790520001
4.138 5.85330778285
4.1385 5.852582810359999
4.139 5.85003217722
4.1395 5.8464549407
4.14 5.842692492229999
4.1405 5.839496263150001
4.141 5.83743776462
4.1415 5.8368292110699995
4.142 5.83769176958
4.1425 5.839861395279999
4.143 5.843020581970001
4.1435 5.84678832221
4.144 5.8507571497100015
4.1445 5.854493139330001
4.145 5.85759411655
4.1455 5.859689657470001
4.146 5.86049929828
4.1465 5.859964829509999
4.147 5.8582714631099995
4.1475 5.855805498289999
4.148 5.85299556842
4.1485 5.850190930319999
4.149 5.847672047800001
4.1495 5.845703509360001
4.15 5.844422901020001
4.1505 5.843787888619999
4.151 5.8436450108299995
4.1515 5.84385668163
4.152 5.844322357389999
4.1525 5.844994412180001
4.153 5.84584109538
4.1535 5.84683594814
4.154 5.847963095149999
4.1545 5.849238411719999
4.155 5.85070423201
4.1555 5.852535184429999
4.156 5.855138735270001
4.1565 5.859493861980002
4.157 5.867796649110001
4.1575 5.883941839380001
4.158 5.9115278363899995
4.1585 5.947596540710001
4.159 5.9801832603700005
4.1595 5.998196445450001
4.16 6.0000750238
4.1605 5.9896449451299985
4.161 5.9705469472
4.1615 5.94688215176
4.162 5.923804742790002
4.1625 5.905056001679999
4.163 5.8910698535699995
4.1635 5.880110597900001
4.164 5.8706118707499995
4.1645 5.86209212105
4.165 5.85463072535
4.1655 5.848270017810001
4.166 5.84286712064
4.1665 5.838226238349999
4.167 5.83415686722
4.1675 5.83051083769
4.168 5.827182314360001
4.1685 5.82410250422
4.169 5.8212502401899995
4.1695 5.818625522270001
4.17 5.81622305869
4.1705 5.8140587247600015
4.171 5.8121536875599995
4.1715 5.810539697710001
4.172 5.8092273387499995
4.1725 5.80820073537
4.173 5.807438720489999
4.1735 5.80693071057
4.174 5.8066396632199995
4.1745 5.80656557844
4.175 5.806708456230001
4.1755 5.807094755439999
4.176 5.80776681023
4.1765 5.80878812184
4.177 5.810243358590001
4.1775 5.812222480570001
4.178 5.814767821939999
4.1785 5.81784763208
4.179 5.821255531960001
4.1795 5.824509970509999
4.18 5.826822474000001
4.1805 5.82734635923
4.181 5.82575882823
4.1815 5.82277426995
4.182 5.819752669279999
4.1825 5.81759362712
4.183 5.81600609612
4.1835 5.81403755768
4.184 5.81114825126
4.1845 5.80755513943
4.185 5.803808566269999
4.1855 5.800294830989999
4.186 5.79715151961
4.1865 5.794320422659999
4.187 5.791706288280001
4.1875 5.789224448150001
4.188 5.7868272763399995
4.1885 5.7845041893100015
4.189 5.7822657706
4.1895 5.78015964614
4.19 5.77825990071
4.1905 5.77665120263
4.191 5.77541292845
4.1915 5.774550369939999
4.192 5.7739788587800005
4.1925 5.77347614063
4.193 5.772655916280001
4.1935 5.7711001359
4.194 5.76858654515
4.1945 5.765226271199999
4.195 5.76132623671
4.1955 5.75722511496
4.196 5.75329862162
4.1965 5.7498113451899995
4.197 5.7468797046099995
4.1975 5.7444719492599985
4.198 5.74250870259
4.1985 5.74090529628
4.199 5.73964056325
4.1995 5.7387197952700015
4.2 5.738243535970001
4.2005 5.73839170553
4.201 5.739513560770001
4.2015 5.742122403380001
4.202 5.746900871689999
4.2025 5.75463214766
4.203 5.76568136342
4.2035 5.778159357080001
4.204 5.78582184004
4.2045 5.78124445899
4.205 5.764220834900001
4.2055 5.74328130101
4.206 5.726802729230001
4.2065 5.71694416172
4.207 5.71176351889
4.2075 5.708958880789999
4.208 5.70719672138
4.2085 5.70587907065
4.209 5.704783674259999
4.2095 5.703820572120001
4.21 5.70296859715
4.2105 5.70229125059
4.211 5.701936702
4.2115 5.70227537528
4.212 5.704074577080001
4.2125 5.70885833716
4.213 5.719611213800001
4.2135 5.74131276257
4.214 5.778482155049999
4.2145 5.825271985389999
4.215 5.8568797276
4.2155 5.846936491770001
4.216 5.79972331983
4.2165 5.746038313180001
4.217 5.708292117770001
4.2175 5.687871177340001
4.218 5.677695103630001
4.2185 5.6722022463699995
4.219 5.668699094630001
4.2195 5.666095543789999
4.22 5.6639947111
4.2205 5.662237843459999
4.221 5.66078260671
4.2215 5.659629000850001
4.222 5.6588087765
4.2225 5.65841718552
4.223 5.658644731629999
4.2235 5.65984596342
4.224 5.66229076116
4.2245 5.66470910005
4.225 5.660936068039999
4.225 5.660936068039999
4.2255 5.63898051431
4.226 5.5922700605200015
4.2265 5.535177153990001
4.227 5.49541479421
4.2275 5.49087974732
4.228 5.51988923046
4.2285 5.566075799019999
4.229 5.61014565958
4.2295 5.6412401001
4.23 5.658999280219999
4.2305 5.66783653612
4.231 5.672011742649999
4.2315 5.6741390341899995
4.232 5.675504310850001
4.2325 5.67666850025
4.233 5.677875023809999
4.2335 5.67925088401
4.234 5.68089662448
4.2345 5.6829180806199995
4.235 5.68535758659
4.2355 5.688146349379999
4.236 5.691083281729999
4.2365 5.69391967045
4.237 5.69639621881
4.2375 5.6983277148600004
4.238 5.699587156120001
4.2385 5.70007929073
4.239 5.6997141586
4.2395 5.698507635040001
4.24 5.696692557929999
4.2405 5.694676393560001
4.241 5.69281898229
4.2415 5.69130553607
4.242 5.690151930210001
4.2425 5.68929466347
4.243 5.68867023461
4.2435 5.688209850619999
4.244 5.687876469110001
4.2445 5.68765950654
4.245 5.687590713530001
4.2455 5.687717716010002
4.246 5.688141057609999
4.2465 5.68898244904
4.247 5.6903794763199995
4.2475 5.6924644337000005
4.248 5.69524261295
4.2485 5.69847059265
4.249 5.7015556945600006
4.2495 5.703735903799999
4.25 5.70450850222
4.2505 5.70387348982
4.251 5.70222774935
4.2515 5.700148083740001
4.252 5.6981689617599995
4.2525 5.696660807310001
4.253 5.6957294557900005
4.2535 5.695327281270001
4.254 5.695327281270001
4.2545 5.695602453309999
4.255 5.696052253759999
4.2555 5.696607889610001
4.256 5.697237610239999
4.2565 5.697936123879999
4.257 5.69872988938
4.2575 5.699682407979998
4.258 5.700915390389999
4.2585 5.7025717144
4.259 5.70483130019
4.2595 5.70784760909
4.26 5.711583598709999
4.2605 5.715626510990002
4.261 5.719013243790001
4.2615 5.720621941869999
4.262 5.71982817637
4.2625 5.71689653579
4.263 5.71276366342
4.2635 5.70850908034
4.264 5.70491067674
4.2645 5.70229654236
4.265 5.700576717109999
4.2655 5.699507779569999
4.266 5.698846308320001
4.2665 5.69842296672
4.267 5.69813191937
4.2675 5.697925540339999
4.268 5.69779324609
4.2685 5.69774032839
4.269 5.69778795432
4.2695 5.6979996251200005
4.27 5.69847059265
4.2705 5.69935961001
4.271 5.700904806850001
4.2715 5.70327022804
4.272 5.705942571890001
4.2725 5.706074866139999
4.273 5.69575062287
4.2735 5.6618145018599995
4.274 5.59611717731
4.2745 5.51198332608
4.275 5.440110505939999
4.2755 5.40486731774
4.276 5.41359873824
4.2765 5.46009752123
4.277 5.528144391659999
4.2775 5.596625187229999
4.278 5.64974397449
4.2785 5.68351075886
4.279 5.70224362466
4.2795 5.711948730839999
4.28 5.717092331280001
4.2805 5.72023035089
4.281 5.722664565089999
4.2815 5.724908275569999
4.282 5.72700910826
4.2825 5.728787142980001
4.283 5.7301365443300005
4.2835 5.73119489833
4.284 5.73225325233
4.2845 5.733560319520001
4.285 5.735216643529999
4.2855 5.737232807900001
4.286 5.739561186699999
4.2865 5.74217002931
4.287 5.745006418029999
4.2875 5.74803860224
4.288 5.751234831320001
4.2885 5.75458452173
4.289 5.75810884055
4.2895 5.761903039639999
4.29 5.766141747410001
4.2905 5.77113188652
4.291 5.7772915068
4.2915 5.784969865070001
4.292 5.794034667079999
4.2925 5.803427558830001
4.293 5.811185293650001
4.2935 5.81537108372
4.294 5.815117078759999
4.2945 5.81109533356
4.295 5.805083882840001
4.2955 5.79904597327
4.296 5.794341589740001
4.2965 5.791431116239999
4.297 5.790134632590001
4.2975 5.79003408896
4.298 5.790722019060001
4.2985 5.79192854262
4.299 5.79349490654
4.2995 5.795331150730001
4.3 5.7974002328
4.3005 5.79968627744
4.301 5.802215743500001
4.3015 5.805073299300001
4.302 5.80844944856
4.3025 5.81272519872
4.303 5.81860964696
4.3035 5.82731990038
4.304 5.84057049246
4.3045 5.859657906850001
4.305 5.88324861751
4.3055 5.90527296425
4.306 5.916486224879999
4.3065 5.91118387134
4.307 5.89289551422
4.3075 5.871675516520001
4.308 5.855763164129999
4.3085 5.8472169555799995
4.309 5.844105394820001
4.3095 5.843951933490001
4.31 5.84520079121
4.3105 5.8470740777899985
4.311 5.849248995259999
4.3115 5.851593249369999
4.312 5.854064505959999
4.3125 5.85663101441
4.313 5.859298066490001
4.3135 5.86206037043
4.314 5.8649496768499985
4.3145 5.868130030619999
4.315 5.872098858119998
4.3155 5.8782161442400005
4.316 5.889487614340001
4.3165 5.91051710832
4.317 5.94395051118
4.3175 5.982993190239999
4.318 6.00984363122
4.3185 6.00954200033
4.319 5.98480297558
4.3195 5.95132723856
4.32 5.92253471799
4.3205 5.903161548020001
4.321 5.89200649686
4.3215 5.88606913092
4.322 5.88285173476
4.3225 5.88088848809
4.323 5.879486169039999
4.3235 5.87835373026
4.324 5.87739062812
4.3245 5.876575695540001
4.325 5.875930099600001
4.325 5.875930099600001
4.3255 5.875527925079999
4.326 5.875517341539999
4.3265 5.876173521019999
4.327 5.8778933462700005
4.3275 5.881084283579999
4.328 5.88575691649
4.3285 5.891091020650001
4.329 5.895356187270001
4.3295 5.896620920299999
4.33 5.894038536539999
4.3305 5.888582721669999
4.331 5.882306682449999
4.3315 5.876903785280001
4.332 5.873040793179999
4.3325 5.8705324942
4.333 5.8689343796600015
4.3335 5.86784956681
4.334 5.867039926000001
4.3345 5.8663784547499995
4.335 5.865817527130001
4.3355 5.865351851370002
4.336 5.8649761357
4.3365 5.86472742251
4.337 5.86464275419
4.3375 5.864833257909999
4.338 5.865510604470001
4.3385 5.867061093079999
4.339 5.87011973614
4.3395 5.87536388021
4.34 5.8827564829000005
4.3405 5.890477175329999
4.341 5.894985763369999
4.3415 5.89326593812
4.342 5.88549232799
4.3425 5.874945830380001
4.343 5.865156055880001
4.3435 5.857747577879999
4.344 5.85258810213
4.3445 5.848905030209999
4.345 5.846015723789999
4.3455 5.84351271658
4.346 5.8411949213200005
4.3465 5.83897237792
4.347 5.83681862753
4.3475 5.83472837838
4.348 5.832717505779999
4.3485 5.8308124685800005
4.349 5.829060892710001
4.3495 5.82757390534
4.35 5.826557885499999
4.3505 5.82634092293
4.351 5.82730402507
4.3515 5.82957948617
4.352 5.83249525144
4.3525 5.83441616395
4.353 5.833463645349998
4.3535 5.82896564085
4.354 5.821969920910001
4.3545 5.8143338968
4.355 5.80748105465
4.3555 5.80191940438
4.356 5.7975484023599995
4.3565 5.794061125930001
4.357 5.791161235970001
4.3575 5.78865822876
4.358 5.78643039359
4.3585 5.78439306214
4.359 5.78250390025
4.3595 5.780736449070001
4.36 5.779090708600001
4.3605 5.77758255415
4.361 5.776307237579998
4.3615 5.77543409553
4.362 5.77534942721
4.3625 5.776778205109999
4.363 5.78087403509
4.3635 5.7889863185
4.364 5.80167598296
4.3645 5.81728670446
4.365 5.831410438590001
4.3655 5.83796694162
4.366 5.83214599462
4.3665 5.814508525210001
4.367 5.7919497097
4.3675 5.7725342055699995
4.368 5.759579952610001
4.3685 5.751864551949999
4.369 5.747054333019999
4.3695 5.74357234836
4.37 5.74065129132
4.3705 5.73797894747
4.371 5.73544948141
4.3715 5.733020558980001
4.372 5.730676304870001
4.3725 5.728427302619999
4.373 5.72626826046
4.3735 5.724257387859999
4.374 5.722532270840001
4.3745 5.72145804153
4.375 5.721981926760001
4.3755 5.72641643002
4.376 5.739222513420001
4.3765 5.7640514982600015
4.377 5.79352136539
4.3775 5.80687779287
4.378 5.79327794397
4.3785 5.76499872509
4.379 5.737243391440001
4.3795 5.715182002310001
4.38 5.69868226345
4.3805 5.686516484219999
4.381 5.67736172212
4.3815 5.67012787253
4.382 5.66405292057
4.3825 5.658687065790001
4.383 5.653749844380001
4.3835 5.64910896209
4.384 5.644690334139999
4.3845 5.640478085219999
4.385 5.6364880906399994
4.3855 5.632789143409998
4.386 5.6295135377799985
4.3865 5.6268994034
4.387 5.625179578149999
4.3875 5.6243593538
4.388 5.6241053488400015
4.3885 5.62401009698
4.389 5.62373492494
4.3895 5.6227083215599984
4.39 5.62015768842
4.3905 5.615749644009999
4.391 5.609981614710001
4.3915 5.603790243809999
4.392 5.597937546190001
4.3925 5.592762195129999
4.393 5.58828535771
4.3935 5.58438003145
4.394 5.58089275502
4.3945 5.5776965259399995
4.395 5.57471725943
4.3955 5.571917913100001
4.396 5.569309070489999
4.3965 5.5669436493000015
4.397 5.56491160962
4.3975 5.5633769963200015
4.398 5.56259381436
4.3985 5.562911320559999
4.399 5.564726397669999
4.3995 5.5682665918
4.4 5.573156187280001
4.4005 5.578098700459999
4.401 5.58112030113
4.4015 5.580363578020001
4.402 5.575140601030001
4.4025 5.5665203077
4.403 5.556719949660001
4.4035 5.5477345242
4.404 5.540468923989999
4.4045 5.5348331889399995
4.405 5.530335184439999
4.4055 5.526488067650001
4.406 5.522942581749999
4.4065 5.51950822302
4.407 5.516084447829999
4.4075 5.51265538087
4.408 5.509231605679999
4.4085 5.50586074819
4.409 5.50261689318
4.4095 5.49960587605
4.41 5.4969917416700005
4.4105 5.49507612093
4.411 5.494314106050001
4.4115 5.495324834119999
4.412 5.498589856210001
4.4125 5.503765207269999
4.413 5.5091046032
4.4135 5.5119674507699985
4.414 5.510374628
4.4145 5.5041356311700005
4.415 5.4947162805700005
4.4155 5.484286201900001
4.416 5.474676347580002
4.4165 5.46681277736
4.417 5.460774867790001
4.4175 5.45615515258
4.418 5.452472080659999
4.4185 5.4493605199
4.419 5.446571757110001
4.4195 5.443989373350001
4.42 5.44154457561
4.4205 5.43922678035
4.421 5.43706773819
4.4215 5.435183868069999
4.422 5.4338080078700015
4.4225 5.433331748570001
4.423 5.43437951903
4.4235 5.437681583510002
4.424 5.4437512437
4.4245 5.452112240299999
4.425 5.4604309027400015
4.425 5.4604309027400015
4.4255 5.464780737679999
4.426 5.462129560910001
4.4265 5.453085925980001
4.427 5.44119002702
4.4275 5.42961692603
4.428 5.419631356039999
4.4285 5.411360319530002
4.429 5.404708564640001
4.4295 5.399501462960001
4.43 5.39546384245
4.4305 5.3922781969099995
4.431 5.3896852296099995
4.4315 5.387505020369999
4.432 5.38563702556
4.4325 5.38405478633
4.433 5.38278476153
4.4335 5.38184282647
4.434 5.38090618318
4.4345 5.3776041187
4.435 5.360580494610001
4.4355 5.291062512119999
4.436 5.10831652694
4.4365 4.860793985190001
4.437 4.686742378120001
4.4375 4.6018570955500016
4.438 4.5643913639500004
4.4385 4.548733016520001
4.439 4.54497585982
4.4395 4.55083914098
4.44 4.568180271269999
4.4405 4.60112153952
4.441 4.652621045160001
4.4415 4.718244284929999
4.442 4.782899130789999
4.4425 4.8275563778200015
4.443 4.839282940140001
4.4435 4.81451745654
4.444 4.7587527842799995
4.4445 4.686461914309999
4.445 4.6163300865000005
4.4455 4.5613168455799995
4.446 4.524089243630001
4.4465 4.50111767006
4.447 4.488046998160001
4.4475 4.482109632219999
4.448 4.482718185770001
4.4485 4.49201053389
4.449 4.516913603509999
4.4495 4.573778963929999
4.45 4.691965355109999
4.4505 4.8891102464600005
4.451 5.10320467712
4.4515 5.23852581956
4.452 5.292385454620001
4.4525 5.307244744779999
4.453 5.30913919844
4.4535 5.3077527547
4.454 5.306001178830001
4.4545 5.3045776927
4.455 5.30350346339
4.4555 5.30257740364
4.456 5.301455548399999
4.4565 5.29964576306
4.457 5.29641778336
4.4575 5.29090905079
4.458 5.28245280233
4.4585 5.271472379580001
4.459 5.26031203665
4.4595 5.253194606
4.46 5.254305877699999
4.4605 5.26492646009
4.461 5.281981834799999
4.4615 5.29969338899
4.462 5.313044524700001
4.4625 5.319955576320001
4.463 5.32115151634
4.4635 5.31880726223
4.464 5.31518769155
4.4645 5.311885627069999
4.465 5.30964191659
4.4655 5.308578270820001
4.466 5.3085094778099995
4.4665 5.3091550737499995
4.467 5.310229303060001
4.4675 5.311462285470001
4.468 5.31264764195
4.4685 5.31367424533
4.469 5.314579138
4.4695 5.31555282368
4.47 5.3168016813999985
4.4705 5.318442130099998
4.471 5.32035245907
4.4715 5.32209874317
4.472 5.323125346550001
4.4725 5.323157097169999
4.473 5.32241624937
4.4735 5.3214901896199995
4.474 5.320945137310001
4.4745 5.321077431560002
4.475 5.321939990070001
4.4755 5.323421685670001
4.476 5.3253902241099995
4.4765 5.327723894679999
4.477 5.330338029060001
4.4775 5.33316383424
4.478 5.336158976059999
4.4785 5.33931816275
4.479 5.342678436699999
4.4795 5.34637209216
4.48 5.3506795929400015
4.4805 5.3560507394900005
4.481 5.362935332259998
4.4815 5.371280453549999
4.482 5.379974831660001
4.4825 5.38696525983
4.483 5.390431369179999
4.4835 5.390071528820001
4.484 5.387145180010001
4.4845 5.38335098092
4.485 5.37989545511
4.4855 5.377392447900001
4.486 5.376058921860001
4.4865 5.3758631263700005
4.487 5.37661455771
4.4875 5.378085669769999
4.488 5.3800859588300005
4.4885 5.38247783887
4.489 5.385181933339999
4.4895 5.388161199849999
4.49 5.391394471319999
4.4905 5.394902914829999
4.491 5.39872886454
4.4915 5.4029993229299995
4.492 5.407920669029999
4.4925 5.413842159660001
4.493 5.421224178809999
4.4935 5.43051123516
4.494 5.44181974765
4.4945 5.45447766149
4.495 5.466479395849999
4.4955 5.474676347580002
4.496 5.47657609301
4.4965 5.47276072684
4.497 5.4667863185100005
4.4975 5.4622406880800005
4.498 5.460594947610001
4.4985 5.461510423819999
4.499 5.464129849969999
4.4995 5.467760004189999
4.5 5.471988128419999
4.5005 5.47661842717
4.501 5.48155564858
4.5015 5.4867468749500015
4.502 5.49216035566
4.5025 5.497769631860002
4.503 5.50357470355
4.5035 5.509596737810001
4.504 5.515946861810002
4.5045 5.522879080509999
4.505 5.53088023675
4.5055 5.540728220720001
4.506 5.553237965
4.5065 5.56845709552
4.507 5.58469224588
4.5075 5.598577850360001
4.508 5.60691238811
4.5085 5.60874334053
4.509 5.605774657559999
4.5095 5.601107316419999
4.51 5.59744541158
4.5105 5.59613834439
4.511 5.597270783169999
4.5115 5.60027121676
4.512 5.60449934099
4.5125 5.60950006364
4.513 5.61499821267
4.5135 5.62084561852
4.514 5.62696290464
4.5145 5.633281278019999
4.515 5.639768988039999
4.5155 5.6464260347
4.516 5.65333179455
4.5165 5.66073498078
4.517 5.66923885517
4.5175 5.680034065970001
4.518 5.69517911171
4.5185 5.7173410444699995
4.519 5.748276731890001
4.5195 5.785562543310001
4.52 5.8199378812299996
4.5205 5.838183904189999
4.521 5.832733381090001
4.5215 5.808655827590001
4.522 5.77920712754
4.5225 5.755415329620001
4.523 5.74096879752
4.5235 5.734311750860001
4.524 5.7325654667600014
4.5245 5.733560319520001
4.525 5.73604745142
4.525 5.73604745142
4.5255 5.73939185006
4.526 5.7433077598599995
4.5265 5.747652303029999
4.527 5.75234610302
4.5275 5.757346825670001
4.528 5.76264388744
4.5285 5.76829020603
4.529 5.774486868700001
4.5295 5.781715426519999
4.53 5.79088606393
4.5305 5.8033958082099995
4.531 5.820662853720001
4.5315 5.843089374979999
4.532 5.86886558665
4.5325 5.89363636202
4.533 5.9115172528499995
4.5335 5.91733290808
4.534 5.9097445098999986
4.5345 5.89322889573
4.535 5.875580842780001
4.5355 5.86267950752
4.536 5.8559960020099995
4.5365 5.854128007200001
4.537 5.8551546105800005
4.5375 5.857747577879999
4.538 5.861208395459999
4.5385 5.8652248488900005
4.539 5.869685811000001
4.5395 5.874570114709999
4.54 5.87992538595
4.5405 5.885873335430001
4.541 5.892699718729999
4.5415 5.90097604701
4.542 5.911676005949999
4.5425 5.926143705130001
4.543 5.945400456159999
4.5435 5.9686789523899995
4.544 5.991930989769998
4.5445 6.00845189571
4.545 6.012563601000001
4.5455 6.00368401094
4.546 5.9865386761399995
4.5465 5.96763118193
4.547 5.951798206089999
4.5475 5.94102945414
4.548 5.935012711649999
4.5485 5.932377410189999
4.549 5.931747689560001
4.5495 5.93222394886
4.55 5.933351095870001
4.5505 5.934975669260001
4.551 5.93708179372
4.5515 5.93973826226
4.552 5.943066785589999
4.5525 5.947321368669999
4.553 5.9530788144299995
4.5535 5.961598564130001
4.554 5.97542595914
4.5545 5.998318156160001
4.555 6.0326458681499995
4.5555 6.0734189559999985
4.556 6.10557704229
4.5565 6.113276567640001
4.557 6.0941574026300005
4.5575 6.060978004730001
4.558 6.029428471990001
4.5585 6.007584045430002
4.559 5.99552939337
4.5595 5.990047119650002
4.56 5.9881156236000015
4.5605 5.987882785720001
4.561 5.988411962720002
4.5615 5.98932743893
4.562 5.990491628329999
4.5625 5.99189923915
4.563 5.99359789732
4.5635 5.995709313550001
4.564 5.998492784570002
4.5645 6.002530405080001
4.565 6.00920861882
4.5655 6.02153844292
4.566 6.045346116149999
4.5665 6.0896593981299985
4.567 6.1618867668599995
4.5675 6.253582557419999
4.568 6.32866748195
4.5685 6.34272242307
4.569 6.2857776861
4.5695 6.1933886736699995
4.57 6.11042959538
4.5705 6.0571838056399985
4.571 6.030084651470001
4.5715 6.01820991959
4.572 6.013262114640001
4.5725 6.0110289877000005
4.573 6.00983304768
4.5735 6.00910278342
4.574 6.008705900669999
4.5745 6.008637107660001
4.575 6.0089122797
4.5755 6.009573750950001
4.576 6.010653272029999
4.5765 6.012299012500001
4.577 6.01495548104
4.5775 6.01988741068
4.578 6.030058192619999
4.5785 6.050542634290001
4.579 6.085648236470001
4.5795 6.12989272544
4.58 6.16081253755
4.5805 6.153218847599999
4.581 6.10846105694
4.5815 6.05621011996
4.582 6.023999115969999
4.5825 6.015505825119999
4.583 6.018490383399999
4.5835 6.022660298159999
4.584 6.024946342799999
4.5845 6.02577185892
4.585 6.0259729461800005
4.5855 6.02606819804
4.586 6.026290452379999
4.5865 6.02675612814
4.587 6.027523434789999
4.5875 6.02867704065
4.588 6.030402157669999
4.5885 6.03312741922
4.589 6.037821219210001
4.5895 6.046351552449999
4.59 6.061332553320001
4.5905 6.08412420671
4.591 6.110974647690001
4.5915 6.13222639601
4.592 6.1387828990400015
4.5925 6.1295540521600005
4.593 6.110667725029999
4.5935 6.08940539317
4.594 6.0705984425900015
4.5945 6.056358289520001
4.595 6.046806644669998
4.5955 6.0409274882
4.596 6.03746667062
4.5965 6.03541346386
4.597 6.03417518968
4.5975 6.033439633649999
4.598 6.0331062521400005
4.5985 6.03319092046
4.599 6.0338365164
4.5995 6.035376421469999
4.6 6.038540899929999
4.6005 6.044705811979999
4.601 6.0561572022600005
4.6015 6.075609748779999
4.602 6.103910134739999
4.6025 6.135967677400001
4.603 6.159780642399999
4.6035 6.16508828771
4.604 6.15328764061
4.6045 6.132972535580001
4.605 6.110000962010001
4.6055 6.08705584729
4.606 6.066793659960001
4.6065 6.05130464917
4.607 6.0409063211200005
4.6075 6.0345773642
4.608 6.03099483591
4.6085 6.029126841099999
4.609 6.02830132498
4.6095 6.028142571880001
4.61 6.028438911000001
4.6105 6.029095090480001
4.611 6.030074067930001
4.6115 6.031386426889999
4.612 6.033090376829999
4.6125 6.035281169609999
4.613 6.03808051594
4.6135 6.0416154183
4.614 6.04593879439
4.6145 6.0509818512
4.615 6.056411207220001
4.6155 6.0615442241199995
4.616 6.06541779976
4.6165 6.067164083859999
4.617 6.066529071460001
4.6175 6.06401018894
4.618 6.06048587012
4.6185 6.056771047579999
4.619 6.053416065400001
4.6195 6.05072784624
4.62 6.04879105842
4.6205 6.04754749247
4.621 6.04690189653
4.6215 6.04675901874
4.622 6.047055357859999
4.6225 6.04773799619
4.623 6.04876459957
4.6235 6.05009812561
4.624 6.051727990770002
4.6245 6.05367536213
4.625 6.0560143244699995
4.625 6.0560143244699995
4.6255 6.05890363089
4.626 6.062613161660001
4.6265 6.06753979953
4.627 6.0742074297299995
4.6275 6.08312935395
4.628 6.094427282899999
4.6285 6.10717515683
4.629 6.11894405331
4.6295 6.12614615228
4.63 6.125770436610002
4.6305 6.117917449929998
4.631 6.106450184340001
4.6315 6.0961206493
4.632 6.08933130839
4.6325 6.085918116739999
4.633 6.0847327602600005
4.6335 6.08483330389
4.634 6.085669403550001
4.6345 6.0870082213600005
4.635 6.08874921369
4.6355 6.090871213460001
4.636 6.0933636371299995
4.6365 6.096279402400001
4.637 6.0997719706
4.6375 6.10425409979
4.638 6.110683600340001
4.6385 6.12081733989
4.639 6.13706307379
4.6395 6.160590283210001
4.64 6.18781643986
4.6405 6.20949682155
4.641 6.216857673620001
4.6415 6.20885651738
4.642 6.19127725744
4.6425 6.1712108656
4.643 6.1537638999099995
4.6435 6.141143028459999
4.644 6.13320537346
4.6445 6.12871266073
4.645 6.12636840662
4.6455 6.125230676070001
4.646 6.12475970854
4.6465 6.1246962073
4.647 6.124934336950001
4.6475 6.12544763864
4.648 6.126262571219999
4.6485 6.12743205239
4.649 6.129104251710001
4.6495 6.13152788237
4.65 6.13514745305
4.6505 6.14070381155
4.651 6.149255311869999
4.6515 6.16175976438
4.652 6.17810604191
4.6525 6.196029266899999
4.653 6.2110631854700005
4.6535 6.2183764116099995
4.654 6.215804611390001
4.6545 6.205374532720001
4.655 6.19170059904
4.6555 6.178883932100001
4.656 6.168972446890002
4.6565 6.162310108459999
4.657 6.158431241049999
4.6575 6.156764333500001
4.658 6.15691779483
4.6585 6.15879108141
4.659 6.1626752405900005
4.6595 6.169448706189999
4.66 6.1808683458500004
4.6605 6.199908134309999
4.661 6.230769736950001
4.6615 6.277527816669999
4.662 6.340177081699999
4.6625 6.410356535439999
4.663 6.4737572318100005
4.6635 6.51905478301
4.664 6.542534366500001
4.6645 6.54492624654
4.665 6.5272041088099995
4.6655 6.48975425252
4.666 6.43492622355
4.6665 6.37026608592
4.667 6.307394566550001
4.6675 6.25600618808
4.668 6.219440057380001
4.6685 6.1958705138
4.669 6.181741487900001
4.6695 6.174020795469999
4.67 6.170808691079999
4.6705 6.171337868079999
4.671 6.17581999727
4.6715 6.1854986446
4.672 6.2029403185200005
4.6725 6.23225672432
4.673 6.27836391633
4.6735 6.343420936709999
4.674 6.42087128243
4.6745 6.495400571110001
4.675 6.553525372789999
4.6755 6.59175311927
4.676 6.613581670520001
4.6765 6.623694242989999
4.677 6.62521827275
4.6775 6.619439659910001
4.678 6.60631607031
4.6785 6.58528657633
4.679 6.55640938744
4.6795 6.5215789573
4.68 6.485007534829999
4.6805 6.452209144369999
4.681 6.4281262991
4.6815 6.415912893939999
4.682 6.4169712479399985
4.6825 6.431417780039999
4.683 6.458157093850001
4.6835 6.494416301889999
4.684 6.535438102930001
4.6845 6.575274547489999
4.685 6.60886670345
4.6855 6.6338861920099985
4.686 6.65082514778
4.6865 6.661678568049999
4.687 6.66862137029
4.6875 6.673383963290001
4.688 6.67713582822
4.6885 6.680485518630001
4.689 6.683427742749999
4.6895 6.684803602950001
4.69 6.68073423182
4.6905 6.662546418330002
4.691 6.6187781886599995
4.6915 6.54632856559
4.692 6.45953295405
4.6925 6.379569017579999
4.693 6.31827973744
4.6935 6.27647475444
4.694 6.250280492940001
4.6945 6.23554291349
4.695 6.229150455329999
4.6955 6.228907033909999
4.696 6.2331774922999985
4.6965 6.240527760829999
4.697 6.24950789452
4.6975 6.258747324939999
4.698 6.267171822780001
4.6985 6.2742469192699994
4.699 6.27970273414
4.6995 6.28251795578
4.7 6.28035362185
4.7005 6.27089193709
4.701 6.25427577929
4.7015 6.23357437505
4.702 6.212925888510001
4.7025 6.195399546270001
4.703 6.1822177472
4.7035 6.17321644643
4.704 6.16756483607
4.7045 6.16433685637
4.705 6.1627069912099985
4.7055 6.16208785412
4.706 6.16207197881
4.7065 6.16243711094
4.707 6.16305624803
4.7075 6.163887055919999
4.708 6.164934826379999
4.7085 6.166226018259999
4.709 6.167808257489999
4.7095 6.169771504160001
4.71 6.17223217721
4.7105 6.1753754885899985
4.711 6.179455443260001
4.7115 6.18477896388
4.712 6.19173764143
4.7125 6.20076010928
4.713 6.212285584340001
4.7135 6.226605113960001
4.714 6.24388274301
4.7145 6.26433543406
4.715 6.28818544145
4.7155 6.3146495832200005
4.716 6.3407591764
4.7165 6.361963298790001
4.717 6.3744677513
4.7175 6.37673792063
4.718 6.369228899
4.7185 6.3536552198899985
4.719 6.33286385556
4.7195 6.31059079563
4.72 6.290254523520001
4.7205 6.273601323329999
4.721 6.260737030459999
4.7215 6.2511165926
4.722 6.2441843739000005
4.7225 6.23945882329
4.723 6.23644780616
4.7235 6.234669771439999
4.724 6.233717252839999
4.7245 6.23327274416
4.725 6.233108699290001
4.725 6.233108699290001
4.7255 6.233055781590001
4.726 6.2330028638899995
4.7265 6.232881153179998
4.727 6.23265360707
4.7275 6.23230964202
4.728 6.23190217573
4.7285 6.231484125899999
4.729 6.231124285539999
4.7295 6.230849113500001
4.73 6.23068506863
4.7305 6.23063215093
4.731 6.2306903604
4.7315 6.2308702805800005
4.732 6.23121424563
4.7325 6.231769881479999
4.733 6.23261656468
4.7335 6.23382838001
4.734 6.23552174641
4.7345 6.2377813322
4.735 6.24069709747
4.7355 6.24432725169
4.736 6.248629460700001
4.7365 6.25335501131
4.737 6.25793768413
4.7375 6.261663090210001
4.738 6.263959718389999
4.7385 6.264621189640001
4.739 6.26375863113
4.7395 6.261652506670001
4.74 6.2586150306900015
4.7405 6.25498487647
4.741 6.2511853856099995
4.7415 6.247592273780001
4.742 6.244486004790001
4.7425 6.24198299758
4.743 6.24007796038
4.7435 6.2386915166399985
4.744 6.23772312273
4.7445 6.23708281856
4.745 6.236680644040001
4.7455 6.23646368147
4.746 6.2363948884600005
4.7465 6.23646368147
4.747 6.236696519349999
4.7475 6.23711986095
4.748 6.23775487335
4.7485 6.238553930620001
4.749 6.239337112579999
4.7495 6.239797496570001
4.75 6.23965991055
4.7505 6.2388396861999995
4.751 6.23747970131
4.7515 6.23581808553
4.752 6.234024175499999
4.7525 6.2321667642300005
4.753 6.2302670188
4.7535 6.228367273370002
4.754 6.2265098620999995
4.7545 6.2247053685300004
4.755 6.222959084430001
4.7555 6.2212974686499996
4.756 6.219741688270001
4.7565 6.2183393692200015
4.757 6.217116970349999
4.7575 6.216100950510001
4.758 6.21530718501
4.7585 6.21474096562
4.759 6.21439700057
4.7595 6.214238247470001
4.76 6.214180038000001
4.7605 6.21410066145
4.761 6.213714362239998
4.7615 6.21247079629
4.762 6.209729659429999
4.7625 6.205422158650001
4.763 6.20074952574
4.7635 6.19757446374
4.764 6.196733072310001
4.7645 6.19721991515
4.765 6.197304583469999
4.7655 6.196029266899999
4.766 6.193547426769999
4.7665 6.190488783710001
4.767 6.18741955711
4.7675 6.184678420250001
4.768 6.182402959150001
4.7685 6.1806302162
4.769 6.17932314901
4.7695 6.1784076728000015
4.77 6.177836161639999
4.7705 6.177550406059999
4.771 6.177513363670001
4.7715 6.17768799208
4.772 6.17804783244
4.7725 6.178555842360001
4.773 6.179169687680001
4.7735 6.1798787848600005
4.774 6.1807148845199995
4.7745 6.18187378215
4.775 6.18382115351
4.7755 6.1873507641000005
4.776 6.193505092610001
4.7765 6.203099071620001
4.777 6.215571773510001
4.7775 6.227573507870001
4.778 6.23383367178
4.7785 6.23162700369
4.779 6.22374755816
4.7795 6.2151378483699995
4.78 6.20824267206
4.7805 6.203040862150002
4.781 6.199251954829999
4.7815 6.19691299249
4.782 6.19584934672
4.7825 6.195590049990002
4.783 6.195722344239999
4.7835 6.196061017520001
4.784 6.1965584439
4.7845 6.19724108223
4.785 6.19815126667
4.7855 6.199347206689999
4.786 6.200897695299999
4.7865 6.202887400819999
4.787 6.205411575109999
4.7875 6.20859722065
4.788 6.212629549390001
4.7885 6.217789025140001
4.789 6.224292610470001
4.7895 6.231420624659999
4.79 6.235045487110001
4.7905 6.221398012279999
4.791 6.158113734850001
4.7915 6.008414853319999
4.792 5.799268227610001
4.7925 5.619041124950001
4.793 5.507294817859999
4.7935 5.4487572581200014
4.794 5.4216581039500005
4.7945 5.41296372584
4.795 5.416742049620001
4.7955 5.431029828620001
4.796 5.4557635616
4.7965 5.49122371237
4.797 5.536558305960001
4.7975 5.58897857958
4.798 5.6445209975
4.7985 5.70039150516
4.799 5.7574156186800005
4.7995 5.8212396566499995
4.8 5.90096546347
4.8005 6.00262036517
4.801 6.1162399588400005
4.8015 6.212015704069999
4.802 6.26664793755
4.8025 6.286375656110001
4.803 6.29006931157
4.8035 6.28969888767
4.804 6.28934963085
4.8045 6.28973063829
4.805 6.29069374043
4.8055 6.29204314178
4.806 6.29365713163
4.8065 6.2954827922800005
4.807 6.29749366488
4.8075 6.2997003329700005
4.808 6.3021557142499995
4.8085 6.30500268651
4.809 6.30864342427
4.8095 6.314078072060002
4.81 6.323629716910001
4.8105 6.34172227854
4.811 6.37313422526
4.8115 6.41310825584
4.812 6.43583111622
4.8125 6.41857994602
4.813 6.3810665884899995
4.8135 6.360015927430001
4.814 6.37217112312
4.8145 6.411314345810001
4.815 6.454495189009999
4.8155 6.47642428389
4.816 6.47056100273
4.8165 6.44943625689
4.817 6.4265228927899996
4.8175 6.407710650439999
4.818 6.393983799060002
4.8185 6.38488724643
4.819 6.37971718714
4.8195 6.3776904392299985
4.82 6.377891526490001
4.8205 6.3792568031500005
4.821 6.3807120399
4.8215 6.381516388940001
4.822 6.3813470523
4.8225 6.380124653429999
4.823 6.37773806516
4.8235 6.3742190381100015
4.824 6.36993799618
4.8245 6.365566994159999
4.825 6.361709293830001
4.825 6.361709293830001
4.8255 6.3586665260799995
4.826 6.356481025069999
4.8265 6.35504166363
4.827 6.354242606359999
4.8275 6.354105020340001
4.828 6.354819409290001
4.8285 6.356883199589999
4.829 6.361264785150001
4.8295 6.36960990644
4.83 6.384410987130001
4.8305 6.40860495957
4.831 6.444229155209999
4.8315 6.489574332339999
4.832 6.536062531790001
4.8325 6.56960706182
4.833 6.57975667668
4.8335 6.56696646859
4.834 6.53820569864
4.8345 6.49951756817
4.835 6.456151513019999
4.8355 6.41510325313
4.836 6.38230486267
4.8365 6.359391498570001
4.837 6.34465391912
4.8375 6.33545682286
4.838 6.3295935417
4.8385 6.325640589509999
4.839 6.32278832548
4.8395 6.32062928332
4.84 6.31898354285
4.8405 6.317787602829999
4.841 6.3170520468
4.8415 6.316888001930001
4.842 6.317538889639999
4.8425 6.3195180116200005
4.843 6.32376201116
4.8435 6.33169437439
4.844 6.34487088169
4.8445 6.363683124039999
4.845 6.385887390960002
4.8455 6.4067316729899995
4.846 6.42093478367
4.8465 6.424676065060001
4.847 6.416786035990001
4.8475 6.39951369871
4.848 6.37778039932
4.8485 6.35660802755
4.849 6.33904993469
4.8495 6.325931636859999
4.85 6.31672395706
4.8505 6.3104267507600005
4.851 6.306087499360001
4.8515 6.3030023974499985
4.852 6.300711061039999
4.8525 6.298938318090001
4.853 6.29753070727
4.8535 6.296387684949999
4.854 6.295408707500001
4.8545 6.294509106599999
4.855 6.29362008924
4.8555 6.29271519657
4.856 6.291805012129999
4.8565 6.290900119460001
4.857 6.289926433779999
4.8575 6.288751660840002
4.858 6.287206464
4.8585 6.28513738193
4.859 6.282459746310001
4.8595 6.279215891299999
4.86 6.275543402920001
4.8605 6.271669827280001
4.861 6.267833294029999
4.8615 6.264293099900001
4.862 6.261366751090001
4.8625 6.25949346451
4.863 6.259329419639999
4.8635 6.26175834207
4.864 6.26766395739
4.8645 6.27739552242
4.865 6.29012222927
4.8655 6.3037697041
4.866 6.315575642970001
4.8665 6.3229364950399995
4.867 6.324158893910002
4.8675 6.31922696427
4.868 6.31013570341
4.8685 6.2997003329700005
4.869 6.289550718110001
4.8695 6.27967098352
4.87 6.269727747689999
4.8705 6.260017349740001
4.871 6.251275345700001
4.8715 6.244168498590001
4.872 6.238919062750001
4.8725 6.235294200299999
4.873 6.23284411079
4.8735 6.231129577309999
4.874 6.229859552510001
4.8745 6.228875283290001
4.875 6.228118560180001
4.8755 6.227562924329999
4.876 6.227213667509999
4.8765 6.2270919568
4.877 6.227250709900001
4.8775 6.2278010539799995
4.878 6.228891158600001
4.8785 6.230700943940001
4.879 6.233352120709999
4.8795 6.23674414528
4.88 6.240204962860001
4.8805 6.242422214490001
4.881 6.242104708289999
4.8815 6.23903018992
4.882 6.23420409568
4.8825 6.22902874462
4.883 6.22446723888
4.8835 6.2207947505000005
4.884 6.217863109920001
4.8845 6.215407728640002
4.885 6.213211644089999
4.8855 6.21115314556
4.886 6.20916873181
4.8865 6.20724252753
4.887 6.205385116260001
4.8875 6.20365470747
4.888 6.20213596948
4.8885 6.200971780080001
4.889 6.20037381007
4.8895 6.200580189099999
4.89 6.201612084250001
4.8905 6.20302498684
4.891 6.203887545350001
4.8915 6.20331603419
4.892 6.20102998955
4.8925 6.197373376479999
4.893 6.19300237446
4.8935 6.18847791111
4.894 6.1840963255500006
4.8945 6.17993699433
4.895 6.1760263763
4.8955 6.1724120973900005
4.896 6.169136491760001
4.8965 6.1662418935700005
4.897 6.16372830282
4.8975 6.161574552430001
4.898 6.159727724699999
4.8985 6.15816136078
4.899 6.1568331265100005
4.8995 6.155716563040001
4.9 6.154795795059999
4.9005 6.154076114340001
4.901 6.15360514681
4.9015 6.153467560789999
4.902 6.1537638999099995
4.9025 6.15459999957
4.903 6.156124029330001
4.9035 6.15852120114
4.904 6.16186030801
4.9045 6.165792093119999
4.905 6.1693587460999995
4.9055 6.17117911498
4.906 6.170051967969999
4.9065 6.165575130550001
4.907 6.15846828344
4.9075 6.150260748170001
4.908 6.142455387420001
4.9085 6.13588300908
4.909 6.1306229897
4.9095 6.12635253131
4.91 6.122717085320001
4.9105 6.119473230310001
4.911 6.116488672030001
4.9115 6.11369990924
4.912 6.11109106663
4.9125 6.108672727739999
4.913 6.106471351420001
4.9135 6.104529271830001
4.914 6.102899406670001
4.9145 6.101677007799998
4.915 6.100973202389999
4.9155 6.100925576459999
4.916 6.10167171603
4.9165 6.1032486634900005
4.917 6.105439456269999
4.9175 6.107593206660002
4.918 6.108704478360001
4.9185 6.1079212964
4.919 6.105206618389999
4.9195 6.10137008514
4.92 6.097369507020001
4.9205 6.093707602179999
4.921 6.090469038940001
4.9215 6.087585024290001
4.922 6.084992056989999
4.9225 6.082663678190001
4.923 6.0805628455
4.9235 6.0786578083
4.924 6.076916815970001
4.9245 6.07533986851
4.925 6.073942841230001
4.925 6.073942841230001
4.9255 6.07277336006
4.926 6.07186846739
4.9265 6.07126520561
4.927 6.070990033569999
4.9275 6.071027075959999
4.928 6.071323415079999
4.9285 6.07177321553
4.929 6.072244183060001
4.9295 6.072614606959999
4.93 6.07279981891
4.9305 6.07279452714
4.931 6.072656941120001
4.9315 6.07243997855
4.932 6.07216480651
4.9325 6.07182084146
4.933 6.071365749240001
4.9335 6.07081011339
4.934 6.07021743515
4.9345 6.069693549919999
4.935 6.069354876640001
4.9355 6.06926491655
4.936 6.069439544959999
4.9365 6.0698734701
4.937 6.07054023312
4.9375 6.071392208090001
4.938 6.072371185539999
4.9385 6.07340308069
4.939 6.07441380876
4.9395 6.075276367270001
4.94 6.07580554427
4.9405 6.07578966896
4.941 6.07508057178
4.9415 6.073667669189999
4.942 6.071715006060001
4.9425 6.0694818791200005
4.943 6.067217001559999
4.9435 6.0651055853299995
4.944 6.063258757600001
4.9445 6.06170826899
4.945 6.06042236888
4.9455 6.059358723109999
4.946 6.0584697057499985
4.9465 6.057723566179999
4.947 6.057120304400001
4.9475 6.05665992041
4.948 6.056352997750001
4.9485 6.05622599527
4.949 6.0563265389
4.9495 6.056707546340001
4.95 6.057421935289999
4.9505 6.05849087283
4.951 6.05986144126
4.9515 6.0613643039400005
4.952 6.06281424892
4.9525 6.06410014903
4.953 6.0652696302
4.9535 6.066470861989999
4.954 6.0678467221900005
4.9545 6.069423669650001
4.955 6.071058826580001
4.9555 6.072593439880001
4.956 6.073948132999999
4.9565 6.07515994833
4.957 6.07634001304
4.9575 6.07762591315
4.958 6.079202860610001
4.9585 6.08130898507
4.959 6.08416654087
4.9595 6.0878125704
4.96 6.0918766497600005
4.9605 6.09554913814
4.961 6.097935726409999
4.9615 6.098639531819999
4.962 6.098046853579999
4.9625 6.097057292589999
4.963 6.09646990612
4.9635 6.0965439909
4.964 6.09685620533
4.9645 6.0965704497500015
4.965 6.0951734224699985
4.9655 6.0929455873
4.966 6.09062250027
4.9665 6.088765089
4.967 6.087532106590001
4.9675 6.08684946826
4.968 6.086563712679999
4.9685 6.086574296219999
4.969 6.08679125879
4.9695 6.08715639092
4.97 6.087637941990001
4.9705 6.088209453149999
4.971 6.088876216170001
4.9715 6.08966998167
4.972 6.09070716859
4.9725 6.09222590658
4.973 6.094728913789999
4.9735 6.098999372179999
4.974 6.105772837780001
4.9745 6.114901141030001
4.975 6.12476500031
4.9755 6.133110121599999
4.976 6.138560644699999
4.9765 6.141148320229999
4.977 6.14135999103
4.9775 6.139206240639999
4.978 6.13425314392
4.9785 6.126511284409999
4.979 6.11698080664
4.9795 6.10753499719
4.98 6.10005243441
4.9805 6.0955385546
4.981 6.093744644570001
4.9815 6.09357001616
4.982 6.09385047997
4.9825 6.09387693882
4.983 6.093416554829999
4.9835 6.092453452690001
4.984 6.0910881760299995
4.9845 6.089548270959999
4.985 6.08815124368
4.9855 6.08710876499
4.986 6.08650021144
4.9865 6.086330874799999
4.987 6.086563712679999
4.9875 6.087177558
4.988 6.08815124368
4.9885 6.08945831087
4.989 6.09107759249
4.9895 6.09298792146
4.99 6.09517871424
4.9905 6.097660554370001
4.991 6.10043344185
4.9915 6.1035820450000005
4.992 6.1073339099299995
4.9925 6.11204358523
4.993 6.11789099108
4.9935 6.124331075170001
4.994 6.12991918429
4.9945 6.133083662750001
4.995 6.13313658045
4.9955 6.130501278990001
4.996 6.126251987679999
4.9965 6.121494686449998
4.997 6.1170654749599995
4.9975 6.11338769481
4.998 6.11054601432
4.9985 6.10849280756
4.999 6.107122239130001
4.9995 6.10631259832
5.0 6.10593688265
5.0005 6.10587867318
5.001 6.106063885130001
5.0015 6.106450184340001
5.002 6.107037570809999
5.0025 6.10782075277
5.003 6.10882618907
5.0035 6.11008563033
5.004 6.111662577789999
5.0045 6.1136311162300006
5.005 6.11606003866
5.0055 6.11893876154
5.006 6.1220767811500005
5.0065 6.1250666312
5.007 6.12734738407
5.0075 6.12833165329
5.008 6.127585513720001
5.0085 6.12513542421
5.009 6.12152643707
5.0095 6.117478233020001
5.01 6.113604657380001
5.0105 6.110265550509999
5.011 6.10757733135
5.0115 6.105471206890001
5.012 6.103825466420001
5.0125 6.102513107459999
5.013 6.10144416992
5.0135 6.100565736099999
5.014 6.0998672224599995
5.0145 6.099332753689999
5.015 6.098972913330001
5.0155 6.098803576690002
5.016 6.09884061908
5.0165 6.0991369582
5.017 6.09973492821
5.0175 6.10070861389
5.018 6.10211622471
5.0185 6.10398421952
5.019 6.10622793
5.0195 6.1086303935799995
5.02 6.11078943574
5.0205 6.112287006650001
5.021 6.112879684889999
5.0215 6.112646847009999
5.022 6.11184778974
5.0225 6.11078943574
5.023 6.109720498199999
5.0235 6.1088208973
5.024 6.108185884899998
5.0245 6.10781016923
5.025 6.107646124360001
5.025 6.107646124360001
5.0255 6.10763024905
5.026 6.107720209139999
5.0265 6.10790012932
5.027 6.10815942605
5.0275 6.10850868287
5.028 6.108979650399999
5.0285 6.1095987874899995
5.029 6.1104031365300004
5.0295 6.11145090699
5.03 6.11280560011
5.0305 6.114567759520001
5.031 6.116864387699999
5.0315 6.11983307067
5.032 6.12346851666
5.0325 6.12742676062
5.033 6.13090345351
5.0335 6.132972535580001
5.034 6.13318420638
5.0345 6.1318930145
5.035 6.12991389252
5.0355 6.12801414709
5.036 6.126595952729999
5.0365 6.1257545613
5.037 6.12541588802
5.0375 6.12544763864
5.038 6.12572810245
5.0385 6.1261620275899995
5.039 6.12670178813
5.0395 6.12731034168
5.04 6.12799298001
5.0405 6.128802620820001
5.041 6.129850391280001
5.0415 6.131369129269999
5.042 6.133644590369999
5.0425 6.13686198653
5.043 6.14074614571
5.0435 6.144408050550001
5.044 6.146736429350001
5.0445 6.14717564626
5.045 6.14619137704
5.0455 6.14496897817
5.046 6.144826100379999
5.0465 6.146387172530001
5.047 6.148652050089999
5.0475 6.1491441847
5.048 6.14587387084
5.0485 6.13910040524
5.049 6.13092462059
5.0495 6.123627269759999
5.05 6.118436043390001
5.0505 6.11537740033
5.051 6.113900996500001
5.0515 6.11343002897
5.052 6.113546447909999
5.0525 6.11401212367
5.053 6.11467359492
5.0535 6.11542502626
5.054 6.116197624680001
5.0545 6.11699668195
5.055 6.117869823999999
5.0555 6.11897580393
5.056 6.12054216785
5.0565 6.12287054665
5.057 6.1260138580299985
5.0575 6.129495842690001
5.058 6.13222639601
5.0585 6.132998994429999
5.059 6.13119450086
5.0595 6.127215089820001
5.06 6.122330786109999
5.0605 6.117843365150001
5.061 6.1144301735
5.0615 6.11209650293
5.062 6.11054072255
5.0625 6.10948766032
5.063 6.108773271369999
5.0635 6.108297012070001
5.064 6.108011256489999
5.0645 6.10784721162
5.065 6.107746667990001
5.0655 6.10764083259
5.066 6.107482079489999
5.0665 6.10726511692
5.067 6.10693702718
5.0675 6.10622793
5.068 6.1047409426299994
5.0685 6.10228556135
5.069 6.09914224997
5.0695 6.09591427027
5.07 6.093136091019999
5.0705 6.0910564254100015
5.071 6.08965410636
5.0715 6.08879154785
5.072 6.08833645563
5.0725 6.088177702530001
5.073 6.088267662619999
5.0735 6.088569293509999
5.074 6.08906142812
5.0745 6.08972819114
5.075 6.090543123719999
5.0755 6.091479767009999
5.076 6.092506370390001
5.0765 6.09361764209
5.077 6.09482945742
5.0775 6.09618944231
5.078 6.097713472070001
5.0785 6.09938567139
5.079 6.101147830800001
5.0795 6.102909990209999
5.08 6.10461394015
5.0805 6.106249097079998
5.081 6.10787367047
5.0815 6.10955116156
5.082 6.111323904510001
5.0825 6.1131813157799995
5.083 6.115102228290001
5.0835 6.117086642040001
5.084 6.119118681720001
5.0845 6.12119305556
5.085 6.123304471790001
5.0855 6.12542647156
5.086 6.127559054870001
5.0865 6.12971280526
5.087 6.13189830627
5.0875 6.13412084967
5.088 6.1363698519200005
5.0885 6.13866118833
5.089 6.14098956713
5.0895 6.1433761553999995
5.09 6.14584741199
5.0905 6.14842450398
5.091 6.15113389022
5.0915 6.15400202956
5.092 6.157023630229999
5.0925 6.16019869223
5.093 6.163532507329999
5.0935 6.16702507553
5.094 6.170676396830001
5.0945 6.17448117946
5.095 6.17839708926
5.0955 6.182376500299999
5.096 6.186392953729999
5.0965 6.190499367249999
5.097 6.194738075019999
5.0975 6.198939740399999
5.098 6.202575186389999
5.0985 6.2050623182899995
5.099 6.20632705132
5.0995 6.2068456447800004
5.1 6.207147275669999
5.1005 6.2074859489500005
5.101 6.20790399878
5.1015 6.208412008700001
5.102 6.209078771720001
5.1025 6.209988956159999
5.103 6.2111637291
5.1035 6.212597798769999
5.104 6.214232955700001
5.1045 6.21603744927
5.105 6.21797952886
5.1055 6.220059194469999
5.106 6.222308196720001
5.1065 6.22479532862
5.107 6.227557632559999
5.1075 6.23056335792
5.108 6.23361670921
5.1085 6.23642663908
5.109 6.2388396861999995
5.1095 6.240914060039999
5.11 6.242776763080001
5.1105 6.244433087089999
5.111 6.24583011437
5.1115 6.246989012000001
5.112 6.248015615379999
5.1125 6.2490422187600005
5.113 6.25015349046
5.1135 6.25136530579
5.114 6.25266178944
5.1145 6.25406410849
5.115 6.25561988887
5.1155 6.257461424829999
5.116 6.25980038717
5.1165 6.263023075099999
5.117 6.26792325412
5.1175 6.27636891904
5.118 6.29296390976
5.1185 6.327884299990001
5.119 6.3981748809
5.1195 6.517176204659999
5.12 6.669991938720002
5.1205 6.81446784326
5.121 6.921171093539999
5.1215 6.989366133530001
5.122 7.030578438290001
5.1225 7.0555185502999995
5.123 7.071161022420001
5.1235 7.081532891620001
5.124 7.08883024245
5.1245 7.0941749301499994
5.125 7.098090839949999
5.125 7.098090839949999
5.1255 7.1008055179600005
5.126 7.102477717279998
5.1265 7.103303233399999
5.127 7.103530779510002
5.1275 7.1034090688000004
5.128 7.10313389676
5.1285 7.10280051525
5.129 7.102366590109999
5.1295 7.1015886999200015
5.13 7.099895333519998
5.1305 7.095889463630001
5.131 7.08600443727
5.1315 7.060969073400002
5.132 6.9986478981100015
5.1325 6.86223135928
5.133 6.6463800609799994
5.1335 6.43949302106
5.134 6.317231966980001
5.1345 6.262975449169999
5.135 6.240866434109999
5.1355 6.231473542360001
5.136 6.22699141317
5.1365 6.22448840596
5.137 6.22286383257
5.1375 6.221694351399999
5.138 6.22083179289
5.1385 6.22026028173
5.139 6.220043319159999
5.1395 6.220376700670001
5.14 6.221657309009999
5.1405 6.2247318273799985
5.141 6.231351831650001
5.1415 6.245099850109999
5.142 6.272961019160001
5.1425 6.3267359859
5.143 6.4206807787099995
5.1435 6.559494489349999
5.144 6.72330652147
5.1445 6.875376115959999
5.145 6.990630866559999
5.1455 7.06645134712
5.146 7.111854733719999
5.1465 7.137080601309999
5.147 7.15032590162
5.1475 7.15779258909
5.148 7.163719371490001
5.1485 7.16980490699
5.149 7.175414183189999
5.1495 7.17916075635
5.15 7.18048899062
5.1505 7.179970397160001
5.151 7.178568078110001
5.1515 7.177049340119999
5.152 7.175795190630001
5.1525 7.17490617327
5.153 7.174345245650001
5.1535 7.17402773945
5.154 7.17390073697
5.1545 7.1739483629
5.155 7.174181200779999
5.1555 7.17465746008
5.156 7.175419474959999
5.1565 7.17653074666
5.157 7.178033609340001
5.1575 7.179965105390001
5.158 7.18235169366
5.1585 7.185198665919999
5.159 7.188437229159999
5.1595 7.191945672669999
5.16 7.195565243350001
5.1605 7.19920598111
5.161 7.202841427099998
5.1615 7.20648745663
5.162 7.210175820319999
5.1625 7.21389064286
5.163 7.217579006549999
5.1635 7.2211350759899995
5.164 7.224437140469999
5.1645 7.227389948130001
5.165 7.229988207199999
5.1655 7.23235362839
5.166 7.23474550843
5.1665 7.237502520599999
5.167 7.241074465349999
5.1675 7.2459693526
5.168 7.252711067580001
5.1685 7.26166474242
5.169 7.27274041703
5.1695 7.285176076529999
5.17 7.297527067709999
5.1705 7.30774018381
5.171 7.31353996373
5.1715 7.313338876470001
5.172 7.307300966900001
5.1725 7.29742123231
5.173 7.2863455577
5.1735 7.2763335288599995
5.174 7.26881921546
5.1745 7.26422066733
5.175 7.262072208709999
5.1755 7.261527156399999
5.176 7.261839370830001
5.1765 7.262500842080001
5.177 7.26325227342
5.1775 7.263982537680001
5.178 7.264665176009999
5.1785 7.265337230800001
5.179 7.266062203290001
5.1795 7.266945928879999
5.18 7.26813128536
5.1805 7.269898736540001
5.181 7.272825085350001
5.1815 7.27818564836
5.182 7.28824001136
5.1825 7.304967296330001
5.183 7.323816581070001
5.1835 7.324414551080001
5.184 7.277074376659999
5.1845 7.1763137840899995
5.185 7.05767230069
5.1855 6.96483877958
5.186 6.917646774720001
5.1865 6.91421241599
5.187 6.943364776919998
5.1875 6.990916622139999
5.188 7.04281301053
5.1885 7.0884862774
5.189 7.12266581983
5.1895 7.1443091591300005
5.19 7.154315896199999
5.1905 7.15383434513
5.191 7.143695313809999
5.1915 7.125047116329999
5.192 7.101244734870002
5.1925 7.08068620842
5.193 7.078495415640002
5.1935 7.112045237439999
5.194 7.188140890039999
5.1945 7.29114519309
5.195 7.38670397575
5.1955 7.440743530990001
5.196 7.43932004486
5.1965 7.397567979560001
5.197 7.34764542138
5.1975 7.31136504626
5.198 7.2904731383
5.1985 7.27880478545
5.199 7.27166618772
5.1995 7.26681363463
5.2 7.26324698165
5.2005 7.260474094169999
5.201 7.258230383690001
5.2015 7.25636238888
5.202 7.25476956611
5.2025 7.253398997680001
5.203 7.25222422474
5.2035 7.25125053906
5.204 7.250488524180001
5.2045 7.24996463895
5.205 7.24965242452
5.2055 7.249435461950001
5.206 7.249117955749999
5.2065 7.248504110430001
5.207 7.247482798819999
5.2075 7.2460222703
5.208 7.24414898372
5.2085 7.2418788143900015
5.209 7.239190595229998
5.2095 7.2358885307500005
5.21 7.231501653420001
5.2105 7.2253314496
5.211 7.21657357025
5.2115 7.20448716757
5.212 7.18884469545
5.2125 7.17068863258
5.213 7.153003537240001
5.2135 7.140081034900001
5.214 7.135429569069999
5.2145 7.140419708179999
5.215 7.155548878609999
5.2155 7.1824416537500015
5.216 7.2235851655
5.2165 7.279355129529999
5.217 7.34418989557
5.2175 7.4052092954400015
5.218 7.44644805905
5.2185 7.45737027233
5.219 7.43790714227
5.2195 7.395483022180001
5.22 7.338437741580001
5.2205 7.271237554350001
5.221 7.19275002171
5.2215 7.097471702860001
5.222 6.98108980525
5.2225 6.849414692340001
5.223 6.72026904549
5.2235 6.611068079770001
5.224 6.52802433316
5.2245 6.46869300792
5.225 6.42811042379
5.225 6.42811042379
5.2255 6.40141873591
5.226 6.384331610579999
5.2265 6.373377646680001
5.227 6.36600621107
5.2275 6.3606033138999996
5.228 6.35626935427
5.2285 6.352586282350001
5.229 6.3493900532700005
5.2295 6.34659070694
5.23 6.344103575039999
5.2305 6.341843989250001
5.231 6.33970611417
5.2315 6.337578822630001
5.232 6.335409196930001
5.2325 6.3331549029100005
5.233 6.330800065259999
5.2335 6.32836055929
5.234 6.3258734273899995
5.2345 6.323391587260001
5.235 6.3210049989899995
5.2355 6.318808914440001
5.236 6.3169515031699985
5.2365 6.315612685359999
5.237 6.31507821659
5.2375 6.315718520760002
5.238 6.318052191330001
5.2385 6.322708948929999
5.239 6.3303714318900015
5.2395 6.34172757031
5.24 6.35724833172
5.2405 6.376552708680001
5.241 6.397333489469999
5.2415 6.41500800127
5.242 6.42453318727
5.2425 6.42317849415
5.243 6.41176414626
5.2435 6.393772128259999
5.244 6.373642235179999
5.2445 6.355158082570001
5.245 6.34037287719
5.2455 6.32970996064
5.246 6.322640155919999
5.2465 6.31838028107
5.247 6.316258281299999
5.2475 6.31578731377
5.248 6.31664458051
5.2485 6.31860253541
5.249 6.321449507670001
5.2495 6.324984410029999
5.25 6.32898498815
5.2505 6.333112568750001
5.251 6.33654163571
5.2515 6.337663490949999
5.252 6.334763600990001
5.2525 6.32772025512
5.253 6.31871366258
5.2535 6.3104161672200005
5.254 6.304103085610001
5.2545 6.299647415270001
5.255 6.29650410389
5.2555 6.2941810168600005
5.256 6.29236593975
5.2565 6.290878952379999
5.257 6.289635386429999
5.2575 6.288603491280001
5.258 6.28779914224
5.2585 6.287275257010001
5.259 6.28714825453
5.2595 6.287629805600001
5.26 6.28908504235
5.2605 6.292127810099999
5.261 6.29749366488
5.2615 6.305579489439999
5.262 6.3154856828799995
5.2625 6.324645736749999
5.263 6.32995338206
5.2635 6.32968879356
5.264 6.324264729310001
5.2645 6.315554475889999
5.265 6.305849369710001
5.2655 6.2969697796499995
5.266 6.289804723070001
5.2665 6.2844494518300005
5.267 6.280602335039998
5.2675 6.277866489949999
5.268 6.275887367969999
5.2685 6.274395088829999
5.269 6.27319914881
5.2695 6.27219900428
5.27 6.271362904619999
5.2705 6.270680266290001
5.271 6.270145797520001
5.2715 6.269770081849999
5.272 6.26954253574
5.2725 6.269484326270001
5.273 6.26959016167
5.2735 6.2698494584
5.274 6.27018283991
5.2745 6.270463303719999
5.275 6.27049505434
5.2755 6.270092879820001
5.276 6.269113902369999
5.2765 6.267526371370001
5.277 6.265462581070001
5.2775 6.26312361873
5.278 6.260721155150001
5.2785 6.258408651659999
5.279 6.25627606835
5.2795 6.25435515584
5.28 6.252645914129999
5.2805 6.25112717614
5.281 6.24977777479
5.2815 6.24856595946
5.282 6.24748643838
5.2825 6.2465127527
5.283 6.24561844357
5.2835 6.244777052140001
5.284 6.24395153602
5.2845 6.243115436360001
5.285 6.2422211272300006
5.2855 6.2412633168600005
5.286 6.240252588790001
5.2865 6.239294778420001
5.287 6.2385115964599995
5.2875 6.23802475362
5.288 6.237887167599999
5.2885 6.23810942194
5.289 6.2386491824800006
5.2895 6.2394852821399995
5.29 6.240564803219999
5.2905 6.241871870409999
5.291 6.2433906083999995
5.2915 6.245131600730001
5.292 6.24713718156
5.2925 6.24951318629
5.293 6.25243424333
5.2935 6.256133190560001
5.294 6.26084815763
5.2945 6.26663206224
5.295 6.2730827298700005
5.2955 6.279178848910001
5.296 6.28350751677
5.2965 6.284983920600001
5.297 6.283475766149999
5.2975 6.279813861310001
5.298 6.275225896719999
5.2985 6.270780809920001
5.299 6.2670871544599995
5.2995 6.26436189291
5.3 6.262536232260001
5.3005 6.26145141941
5.301 6.260938117719999
5.3015 6.26085874117
5.302 6.26111274613
5.3025 6.261626047819999
5.303 6.262351020310001
5.3035 6.263271788289999
5.304 6.264420102380002
5.3045 6.265901797979999
5.305 6.26792854589
5.3055 6.270812560539999
5.306 6.275003642380001
5.3065 6.281004509560002
5.307 6.28933375554
5.3075 6.3003829713
5.308 6.314220949849999
5.3085 6.330075092770001
5.309 6.345447684619999
5.3095 6.355586715939999
5.31 6.3550945813299995
5.3105 6.34171698677
5.311 6.31894650046
5.3115 6.293794717649999
5.312 6.272082585340001
5.3125 6.25593739507
5.313 6.244766468600001
5.3135 6.237103985639998
5.314 6.23166933785
5.3145 6.22763700911
5.315 6.22453603189
5.3155 6.22211240123
5.316 6.22022853111
5.3165 6.218820920289999
5.317 6.217852526380001
5.3175 6.217344516460002
5.318 6.217392142390001
5.3185 6.21822295028
5.319 6.22023911465
5.3195 6.224006854890001
5.32 6.23001301384
5.3205 6.238241716189999
5.321 6.247634607940001
5.3215 6.2560538140099995
5.322 6.2609169506399995
5.3225 6.260393065409999
5.323 6.25436044761
5.3235 6.244427795320001
5.324 6.232997572120001
5.3245 6.222096525919999
5.325 6.21277771895
5.325 6.21277771895
5.3255 6.20525811378
5.326 6.199294288989999
5.3265 6.1945422795299985
5.327 6.19068987097
5.3275 6.187551851360001
5.328 6.185032968840001
5.3285 6.18314380695
5.329 6.182027243479999
5.3295 6.181990201090001
5.33 6.1836465250999995
5.3305 6.18806515305
5.331 6.19683890771
5.3315 6.2115553200799996
5.332 6.232135013609999
5.3325 6.2543921982300015
5.333 6.269748914770001
5.3335 6.26989179256
5.334 6.253471430249999
5.3345 6.2272877522900005
5.335 6.2007918599
5.3355 6.18004282973
5.336 6.166183684099999
5.3365 6.15755280723
5.337 6.15206524174
5.3375 6.14821283318
5.338 6.14516477366
5.3385 6.142513596890001
5.339 6.1401164250799996
5.3395 6.137936215840001
5.34 6.135999428020001
5.3405 6.134380146400001
5.341 6.13324241585
5.3415 6.132983119120001
5.342 6.1345653583500015
5.3425 6.140238135790001
5.343 6.1545523736400005
5.3435 6.184969467600001
5.344 6.23913602532
5.3445 6.31611011174
5.345 6.397502826109998
5.3455 6.45370142351
5.346 6.46158086904
5.3465 6.414203652230001
5.347 6.32667777643
5.3475 6.235384160390001
5.348 6.170729314530001
5.3485 6.13583009138
5.349 6.119446771459999
5.3495 6.11180016381
5.35 6.107767835070001
5.3505 6.105185451310001
5.351 6.1032486634900005
5.3515 6.10167171603
5.352 6.10037523238
5.3525 6.099332753689999
5.353 6.098560155270001
5.3535 6.09807331243
5.354 6.097925142870001
5.3545 6.098290274999999
5.355 6.099666135200001
5.3555 6.10338624951
5.356 6.112630971700001
5.3565 6.133316500630001
5.357 6.17192525455
5.3575 6.2260018521800005
5.358 6.27376007643
5.3585 6.2826449582600015
5.359 6.236019172790001
5.3595 6.14719681334
5.36 6.048351841510001
5.3605 5.970700408530001
5.361 5.931006841760001
5.3615 5.92889542553
5.362 5.952189797069999
5.3625 5.98545915506
5.363 6.017146273819999
5.3635 6.04203346813
5.364 6.059644478689999
5.3645 6.07155096119
5.365 6.0796103269
5.3655 6.085304271420001
5.366 6.08964881459
5.3665 6.0933160112
5.367 6.096692160460001
5.3675 6.10003126733
5.368 6.103455042519999
5.3685 6.1068629424
5.369 6.109672872269999
5.3695 6.110916438219999
5.37 6.109630538110001
5.3705 6.10553470813
5.371 6.099322170150001
5.3715 6.09231586667
5.372 6.0857487801
5.3725 6.08030354877
5.373 6.07613363401
5.3735 6.0731014498
5.374 6.070947699410001
5.3745 6.069434253189999
5.375 6.068397066269999
5.3755 6.067756762099999
5.376 6.067471006520001
5.3765 6.06755038307
5.377 6.068068976530001
5.3775 6.06921729062
5.378 6.0714239587100005
5.3785 6.07549332984
5.379 6.082737762970001
5.3795 6.09461249485
5.38 6.1105248472400016
5.3805 6.120902008210002
5.381 6.094088609620001
5.3815 5.97535716613
5.382 5.743434762339999
5.3825 5.47212042267
5.383 5.25685651084
5.3835 5.12975877898
5.384 5.080534734440001
5.3845 5.09567978018
5.385 5.172987248109998
5.3855 5.319384065159999
5.386 5.532975777670001
5.3865 5.773539641870001
5.387 5.967816393880001
5.3875 6.07412805318
5.388 6.10979987475
5.3885 6.11043488715
5.389 6.099666135200001
5.3895 6.087839029250001
5.39 6.078223883160001
5.3905 6.071318123309999
5.391 6.066825410580001
5.3915 6.06432240337
5.392 6.06342280247
5.3925 6.063570972029999
5.393 6.06372443336
5.3935 6.0623326978500005
5.394 6.057993446450001
5.3945 6.050547926060001
5.395 6.0414143310399995
5.3955 6.03249769859
5.396 6.024951634569999
5.3965 6.01890843323
5.397 6.01403471306
5.3975 6.010023551400001
5.398 6.006710903379999
5.3985 6.0040438513
5.399 6.00201710339
5.3995 6.0006412431900005
5.4 5.999921562469999
5.4005 5.999889811850001
5.401 6.000614784339999
5.4015 6.002218190650001
5.402 6.00487995096
5.4025 6.0087482348300005
5.403 6.01366428916
5.4035 6.01852213402
5.404 6.02022608396
5.4045 6.013172154549999
5.405 5.991465314009999
5.4055 5.9545181758700005
5.406 5.9113796668299985
5.4065 5.87791451335
5.407 5.868696250010001
5.4075 5.89031313046
5.408 5.93965359394
5.4085 6.006642110370001
5.409 6.078398511570001
5.4095 6.1398095024199995
5.41 6.16607255693
5.4105 6.108662144199999
5.411 5.893964451760001
5.4115 5.48540805714
5.412 4.9970464791500016
5.4125 4.624680499559999
5.413 4.427916615649999
5.4135 4.345402046039999
5.414 4.314228228970001
5.4145 4.3023323300100005
5.415 4.297098769480001
5.4155 4.294093044119999
5.416 4.291838750100001
5.4165 4.289880795199999
5.417 4.288097468709998
5.4175 4.28654168833
5.418 4.285409249549999
5.4185 4.2852928306099995
5.419 4.287912256760001
5.4195 4.298178290559998
5.42 4.329119269750001
5.4205 4.4090197049799995
5.421 4.578001796389999
5.4215 4.84690838071
5.422 5.140680992260001
5.4225 5.3349577442700005
5.423 5.36266016022
5.4235 5.23153009962
5.424 4.98694449022
5.4245 4.7083010491
5.425 4.4861260856500005
5.425 4.4861260856500005
5.4255 4.35594854365
5.426 4.293865498010001
5.4265 4.26634829401
5.427 4.253499876450001
5.4275 4.24658882483
5.428 4.242196655729999
5.4285 4.23908509497
5.429 4.236904885730001
5.4295 4.23584123996
5.43 4.236687923159999
5.4305 4.241270595980001
5.431 4.2531612031699995
5.4315 4.27799547978
5.432 4.32128745015
5.4325 4.3815712939900004
5.433 4.442797072890001
5.4335 4.477802131440002
5.434 4.466541244880001
5.4345 4.41320549505
5.435 4.3432430038800005
5.4355 4.28260990322
5.436 4.2420431944
5.4365 4.2188811171100005
5.437 4.2063925399099995
5.4375 4.199312151650001
5.438 4.194692436440001
5.4385 4.191162825850001
5.439 4.18813064164
5.4395 4.185357754160001
5.44 4.182743619779999
5.4405 4.18026707142
5.441 4.1779545679300005
5.4415 4.175927820020001
5.442 4.17451491743
5.4425 4.17450433389
5.443 4.177568268720001
5.4435 4.186696571970001
5.444 4.206101492559999
5.4445 4.23981535923
5.445 4.28853668562
5.4455 4.3456983851599995
5.446 4.395827322370001
5.4465 4.42033880101
5.447 4.40927900171
5.4475 4.368299534829998
5.448 4.313635550730001
5.4485 4.2606225988699995
5.449 4.216854369200001
5.4495 4.183426258110001
5.45 4.158787776990001
5.4505 4.14101272156
5.451 4.12842360073
5.4515 4.1196868884599995
5.452 4.11380244022
5.4525 4.110034699980001
5.453 4.10786507428
5.4535 4.1068808050599985
5.454 4.1067061766499995
5.4545 4.10697076515
5.455 4.1073147302
5.4555 4.107367647899999
5.456 4.106806720280001
5.4565 4.105420276539999
5.457 4.103123648360001
5.4575 4.099964461669999
5.458 4.096085594260001
5.4585 4.091751634630001
5.459 4.0873541737600005
5.4595 4.08327421909
5.46 4.0797551920399995
5.4605 4.076865885619999
5.461 4.074563965670001
5.4615 4.07279651449
5.462 4.07152648969
5.4625 4.070711557109999
5.463 4.0703252578999995
5.4635 4.0703305496699995
5.464 4.070685098259999
5.4645 4.071399487210001
5.465 4.07254250953
5.4655 4.07420941708
5.466 4.07638433455
5.4665 4.078786798130001
5.467 4.080760628339999
5.4675 4.081469725520001
5.468 4.08036903736
5.4685 4.0776120251900005
5.469 4.073960703889999
5.4695 4.070240589580002
5.47 4.06694910864
5.4705 4.064207971779999
5.471 4.061943094219999
5.4715 4.060001014629999
5.472 4.05823356345
5.4725 4.05654548882
5.473 4.054883873039999
5.4735 4.0532698831900005
5.474 4.05178818759
5.4745 4.050608122879999
5.475 4.049973110479999
5.4755 4.050184781280001
5.476 4.051550057939999
5.4765 4.054222401790001
5.477 4.0579901420299995
5.4775 4.06217064033
5.478 4.06571083446
5.4785 4.06766878936
5.479 4.06759999635
5.4795 4.06575316862
5.48 4.062885029279999
5.4805 4.0599375133899995
5.481 4.057704386449999
5.4815 4.05657194767
5.482 4.056460820500001
5.4825 4.0570111645799996
5.483 4.05787901486
5.4835 4.05891620178
5.484 4.06022856074
5.4845 4.062038346079999
5.485 4.064583687450001
5.4855 4.06797571202
5.486 4.07212975147
5.4865 4.0766912572099985
5.487 4.08098817445
5.4875 4.0841103187500005
5.488 4.08515808921
5.4885 4.08363405945
5.489 4.079728733190001
5.4895 4.074251751239999
5.49 4.06835142769
5.4905 4.06308611654
5.491 4.059043204259999
5.4915 4.05625973324
5.492 4.054455239670001
5.4925 4.053296342039999
5.493 4.052539618929999
5.4935 4.0520104419299985
5.494 4.051618850950001
5.4945 4.051317220059999
5.495 4.05107379864
5.4955 4.050925629080001
5.496 4.050941504390001
5.4965 4.051264302359999
5.497 4.05212686087
5.4975 4.053846686119999
5.498 4.056788910240001
5.4985 4.06121282996
5.499 4.06698615103
5.4995 4.073299232639999
5.5 4.07874446397
5.5005 4.08190365066
5.501 4.082136488540001
5.5015 4.079765775579999
5.502 4.07573344684
5.5025 4.071034355079999
5.503 4.066367013940002
5.5035 4.06208597201
5.504 4.058349982389999
5.5045 4.05525429694
5.505 4.052867708670001
5.5055 4.051237843510001
5.506 4.050327659070001
5.5065 4.05010011296
5.507 4.050634581730001
5.5075 4.052253863349999
5.508 4.055439508889999
5.5085 4.06024443605
5.509 4.065620874369999
5.5095 4.069415073460001
5.51 4.069462699390001
5.5105 4.06506523852
5.511 4.057408047329999
5.5115 4.0485707914299995
5.512 4.040230961909999
5.5125 4.03324053374
5.513 4.027874678959999
5.5135 4.02415456465
5.514 4.021921437710001
5.5145 4.02087366725
5.515 4.02062495406
5.5155 4.020820749549999
5.516 4.02119646522
5.5165 4.0215774726600015
5.517 4.02186322824
5.5175 4.022032564880001
5.518 4.02213310851
5.5185 4.022302445149999
5.519 4.0227416620600005
5.5195 4.02376297367
5.52 4.02607018539
5.5205 4.03218747151
5.521 4.049655604280001
5.5215 4.092878781639999
5.522 4.17715021889
5.5225 4.30471362651
5.523 4.45082468798
5.5235 4.562322281880001
5.524 4.584140249590001
5.5245 4.503583634880001
5.525 4.364341290870001
5.525 4.364341290870001
5.5255 4.227511993979999
5.526 4.127523999829999
5.5265 4.0667638966899995
5.527 4.0336003741
5.5275 4.01633332859
5.528 4.00731086074
5.5285 4.0023789311
5.529 3.99943141521
5.5295 3.9974522932300003
5.53 3.9959282634699997
5.5305 3.99461590451
5.531 3.9934040891799993
5.5315 3.9922610668600003
5.532 3.9911974210900008
5.5325 3.990213151870001
5.533 3.9892923838899987
5.5335 3.98839278299
5.534 3.9874614314700016
5.5345 3.98646128694
5.535 3.9854135164799986
5.5355 3.9843922048700007
5.536 3.98351377105
5.5365 3.9829052175
5.537 3.982693546700001
5.5375 3.9829898858200012
5.538 3.98385244433
5.5385 3.985307681079999
5.539 3.9873397207600005
5.5395 3.989890353899999
5.54 3.9928378697900007
5.5405 3.99591767993
5.541 3.998674692099999
5.5415 4.00047918567
5.542 4.0007384824
5.5425 3.9991774102500015
5.543 3.9959653058599995
5.5435 3.9916048873800003
5.544 3.986657082429999
5.5445 3.98157169146
5.545 3.9766768042099985
5.5455 3.9722211338699998
5.546 3.9683475582300014
5.5465 3.9651089949899996
5.547 3.96245252645
5.5475 3.960309359600001
5.548 3.9586212849699995
5.5485 3.9573565519399994
5.549 3.9565257440500003
5.5495 3.9561394448400007
5.55 3.9561976543100004
5.5505 3.9566527465299997
5.551 3.957393594329999
5.5515 3.95825086107
5.552 3.959023459490001
5.5525 3.9595632200299997
5.553 3.9597748908300003
5.5535 3.9596214294999994
5.554 3.9590657936500007
5.5545 3.9581503174399986
5.555 3.957070796360001
5.5555 3.9561447366100007
5.556 3.95564201846
5.5565 3.9556631855399997
5.557 3.956155320149999
5.5575 3.9570390457399993
5.558 3.95823498576
5.5585 3.959684930739999
5.559 3.9613941724500004
5.5595 3.9633680026599984
5.56 3.96564346376
5.5605 3.96824172283
5.561 3.97118923872
5.5615 3.9745177620499996
5.562 3.9782431681300006
5.5625 3.9823284145699995
5.563 3.9866994165899987
5.5635 3.9912344634800005
5.564 3.9957642186000006
5.5645 4.00012992885
5.565 4.00436863662
5.5655 4.00888251643
5.566 4.014507667939999
5.5665 4.0226093678099994
5.567 4.035605954929999
5.5675 4.058027184420001
5.568 4.097980047919999
5.5685 4.16768853413
5.569 4.279514217770001
5.5695 4.435139881699999
5.57 4.61545694445
5.5705 4.78631232244
5.571 4.917331255869999
5.5715 4.99307765165
5.572 5.0100854004299995
5.5725 4.97030716534
5.573 4.87905588346
5.5735 4.74768240144
5.574 4.59603085678
5.5745 4.44849101741
5.575 4.32415558949
5.5755 4.23033250739
5.576 4.164518763899999
5.5765 4.120369526789999
5.577 4.09166167454
5.5775 4.07380724256
5.578 4.06374229602
5.5785 4.05958825657
5.579 4.060334396139999
5.5795 4.06564204145
5.58 4.075696404449999
5.5805 4.090857325500001
5.581 4.111310016550001
5.5815 4.13651471706
5.582 4.16476747709
5.5825 4.1929884865
5.583 4.21702899761
5.5835 4.23259209318
5.584 4.236629713689999
5.5845 4.228554472669999
5.585 4.21056774644
5.5855 4.18675478144
5.586 4.16149716323
5.5865 4.13816045753
5.587 4.118718494550001
5.5875 4.1040973340399995
5.588 4.094757359989999
5.5885 4.091132497539999
5.589 4.094101180509999
5.5895 4.105547279019999
5.59 4.12899511189
5.5905 4.170255042579998
5.591 4.2372382672399995
5.5915 4.337512016970002
5.592 4.472383358959999
5.5925 4.630236858059999
5.593 4.78692087599
5.5935 4.9160929816899985
5.594 4.999448942730001
5.5945 5.027378904789999
5.595 4.993262863599999
5.5955 4.890274435859999
5.596 4.71863587591
5.5965 4.503287295760001
5.597 4.29721518842
5.5975 4.145754147479999
5.598 4.05528075579
5.5985 4.007083314630001
5.599 3.9818574470400003
5.5995 3.9678554236200005
5.6 3.9592404220599997
5.6005 3.95335597382
5.601 3.9489955553400007
5.6015 3.9456299896199996
5.602 3.943079356480001
5.6025 3.9413859900799997
5.603 3.9407774365300012
5.6035 3.9416029526500003
5.604 3.94423825411
5.6045 3.9487680092299984
5.605 3.9545942480000003
5.6055 3.9602088159699997
5.606 3.963235708410001
5.6065 3.961293628820001
5.607 3.95368406356
5.6075 3.9423596757599997
5.608 3.930458485030001
5.6085 3.9200919076000007
5.609 3.91179970401
5.6095 3.90530141045
5.61 3.9001419346999997
5.6105 3.8959191022399997
5.611 3.8923418657199997
5.6115 3.8892567638100006
5.612 3.8865844199599993
5.6125 3.8843724601000007
5.613 3.882758470249999
5.6135 3.882070540149999
5.614 3.88290663981
5.6145 3.886277497299999
5.615 3.8936013069800017
5.6155 3.90629626321
5.616 3.9246428298000007
5.6165 3.94620150078
5.617 3.9652359974700007
5.6175 3.9748723106399995
5.618 3.9711416127900003
5.6185 3.9554038888099994
5.619 3.93291915808
5.6195 3.9095665770699997
5.62 3.88937318275
5.6205 3.8738471295699997
5.621 3.8627079537199984
5.6215 3.85496080244
5.622 3.8496531571300006
5.6225 3.8461394218500002
5.623 3.844086215089999
5.6235 3.8434723697700006
5.624 3.8445307237699984
5.6245 3.84776928701
5.625 3.853833655430001
5.625 3.853833655430001
5.6255 3.8631260035499997
5.626 3.8750377778200003
5.6265 3.8871665146599996
5.627 3.8952893816100014
5.6275 3.8952787980699997
5.628 3.885944115789999
5.6285 3.8701375988000004
5.629 3.85266946603
5.6295 3.8374609190499998
5.63 3.8261841571799993
5.6305 3.8186169260800016
5.631 3.81373791414
5.6315 3.810573435680001
5.632 3.8084673112200003
5.6325 3.807080867479999
5.633 3.8063029772900014
5.6335 3.80623418428
5.634 3.80719199465
5.6345 3.8099013808899995
5.635 3.815515948859999
5.6355 3.82539568345
5.636 3.84001155219
5.6365 3.85756964505
5.637 3.8737412941700002
5.6375 3.883356440259999
5.638 3.8828060961800004
5.6385 3.8719209252899995
5.639 3.85428874765
5.6395 3.835296585119999
5.64 3.8191884372400002
5.6405 3.8074936255400003
5.641 3.7996459306300006
5.6415 3.794417661869999
5.642 3.790771632340001
5.6425 3.7880728296400017
5.643 3.7860513735000003
5.6435 3.784675513299999
5.644 3.7841463362999983
5.6445 3.784945393570001
5.645 3.7878452835299994
5.6455 3.7938567342500003
5.646 3.80394813964
5.6465 3.8186486766999996
5.647 3.837577337989999
5.6475 3.85850099657
5.648 3.8760696729700017
5.6485 3.8829595575099995
5.649 3.87474673047
5.6495 3.8539130319799986
5.65 3.828147403849999
5.6505 3.8048212816900007
5.651 3.78743781724
5.6515 3.7759652598800004
5.652 3.7688266621500004
5.6525 3.7644027424299997
5.653 3.7615451866299994
5.6535 3.7595766481900013
5.654 3.75815845383
5.6545 3.7571583093000003
5.655 3.7565920899100016
5.6555 3.7566185487599997
5.656 3.7576345686000012
5.6565 3.76044979024
5.657 3.76659882698
5.6575 3.77863231196
5.658 3.79972001541
5.6585 3.8316611391299995
5.659 3.8712700375799995
5.6595 3.9081589662500003
5.66 3.9279766449
5.6605 3.9209968002699993
5.661 3.8894737263799994
5.6615 3.84650455398
5.662 3.8066681094199994
5.6625 3.7775474991100007
5.663 3.75919564075
5.6635 3.7484268888
5.664 3.742119098959999
5.6645 3.7382349397800008
5.665 3.7356578477900007
5.6655 3.73380572829
5.666 3.7324034092400007
5.6665 3.7313133046200013
5.667 3.7304719131900006
5.6675 3.72990040203
5.668 3.7296940229999995
5.6685 3.7300591551299993
5.669 3.7313080128499996
5.6695 3.7337316435099988
5.67 3.73740413189
5.6705 3.741796300990001
5.671 3.745685751940001
5.6715 3.7475484549799996
5.672 3.7463578067300007
5.6725 3.7421720166599988
5.673 3.7360282716899986
5.6735 3.72930243202
5.674 3.7230263928000005
5.6745 3.7176605380200014
5.675 3.7132630771500006
5.6755 3.7097017159399988
5.676 3.70683886837
5.6765 3.7046110332
5.677 3.7030235021999998
5.6775 3.702171527230001
5.678 3.702197986079999
5.6785 3.7032298812300004
5.679 3.7052989632999997
5.6795 3.7081141849399986
5.68 3.710982324279999
5.6805 3.7129455709500006
5.681 3.7131307828999995
5.6815 3.71110403499
5.682 3.7069976214699993
5.6825 3.7014465547399995
5.683 3.695339852159999
5.6835 3.6894818627699992
5.684 3.6843541376400006
5.6845 3.680083679250001
5.685 3.6765911110500005
5.6855 3.6736965128599985
5.686 3.6712517151199995
5.6865 3.6691455906600003
5.687 3.6673305135499996
5.6875 3.665795900249999
5.688 3.6645787931500005
5.6885 3.6637374017199997
5.689 3.66338285313
5.6895 3.66368448402
5.69 3.6649598005899984
5.6905 3.6676586032900014
5.691 3.6723576950499988
5.6915 3.6795121680899987
5.692 3.68902147878
5.6925 3.6997426048
5.693 3.70950592045
5.6935 3.7158295856000008
5.694 3.7170837350899992
5.6945 3.7131784088299993
5.695 3.7053412974600013
5.6955 3.6952340167599997
5.696 3.6842694693199993
5.6965 3.6735060091399996
5.697 3.66368977579
5.6975 3.65527056972
5.698 3.6483648098700003
5.6985 3.64286666084
5.699 3.638532701209999
5.6995 3.63508775894
5.7 3.632298996150001
5.7005 3.6299864926599996
5.701 3.6280391212999996
5.7015 3.6264145479099996
5.702 3.6251074807199997
5.7025 3.6241708374299995
5.703 3.6236998699000003
5.7035 3.6238480394600012
5.704 3.624853475760001
5.7045 3.627155395709999
5.705 3.63157931543
5.7055 3.6396122222900003
5.706 3.6536512881
5.7065 3.6771996646000007
5.707 3.7146759797400017
5.7075 3.770387734299999
5.708 3.846366967959999
5.7085 3.9399572121800004
5.709 4.042802762130001
5.7095 4.142123993259999
5.71 4.22419405419
5.7105 4.27896387369
5.711 4.303200180290001
5.7115 4.300167996080002
5.712 4.276243903910001
5.7125 4.237254142550001
5.713 4.186950576930001
5.7135 4.12806905214
5.714 4.063890465580001
5.7145 3.9983466023600007
5.715 3.935004115459999
5.7155 3.876540640500001
5.716 3.8249882171600005
5.7165 3.7818444163500002
5.717 3.7477019163100005
5.7175 3.7221267919
5.718 3.70393897841
5.7185 3.6916356131600017
5.719 3.6837350005499987
5.7195 3.67891948985
5.72 3.676178352989999
5.7205 3.6747707421699998
5.721 3.6741833556999994
5.7215 3.6740775203
5.722 3.674215106320001
5.7225 3.67443206889
5.723 3.6746331561500005
5.7235 3.6747919092499997
5.724 3.6749189117300007
5.7245 3.67508824837
5.725 3.67540575457
5.725 3.67540575457
5.7255 3.6760354752
5.726 3.6772049563700007
5.7265 3.6792052454300004
5.727 3.682390890969999
5.7275 3.6870952745
5.728 3.6934877326600004
5.7285 3.7014359711999996
5.729 3.7104055213500002
5.7295 3.71952853283
5.73 3.727794277570001
5.7305 3.7343931147600005
5.731 3.73903399705
5.7315 3.74195505409
5.732 3.7436748793399994
5.7325 3.7447438168800007
5.733 3.745669876630001
5.7335 3.7469504849699993
5.734 3.7489931081900005
5.7345 3.7519564993900003
5.735 3.7556607383899996
5.7355 3.759634857660001
5.736 3.763227969489999
5.7365 3.7657521437799995
5.737 3.7664929915800007
5.7375 3.764799625180001
5.738 3.760301620679999
5.7385 3.75329002543
5.739 3.744701482719999
5.7395 3.73573722434
5.74 3.7274714795999992
5.7405 3.720687430460001
5.741 3.715781959670001
5.7415 3.7127656507699998
5.742 3.7113209975600006
5.7425 3.7110140749000005
5.743 3.7114480000400016
5.7435 3.7123105585500005
5.744 3.71337420432
5.7445 3.714506643099999
5.745 3.71562320657
5.7455 3.7167027276499995
5.746 3.717750498109999
5.7465 3.7188300191900003
5.747 3.7200577098300007
5.7475 3.721634657290001
5.748 3.7238942430799993
5.7485 3.7273656442
5.749 3.7329114191599997
5.7495 3.7416851738199997
5.75 3.7548881399700003
5.7505 3.77310770408
5.751 3.7954760158700003
5.7515 3.8191196442300006
5.752 3.839561751739999
5.7525 3.852214373809999
5.753 3.85427816411
5.7535 3.8458060403400003
5.754 3.8293645109499996
5.7545 3.808721316179999
5.755 3.7875013184799995
5.7555 3.7683133604600014
5.756 3.752512135239999
5.7565 3.7403516477800016
5.757 3.7314403071000006
5.7575 3.7251219337199997
5.758 3.720713889309999
5.7585 3.71759174501
5.759 3.71528453329
5.7595 3.7134324137899997
5.76 3.7118290074799996
5.7605 3.7103578954200005
5.761 3.708976743450001
5.7615 3.707690843340001
5.762 3.70655311279
5.7625 3.7056588036599996
5.763 3.7051560855100005
5.7635 3.70525133737
5.764 3.70621973128
5.7645 3.708336439280001
5.765 3.71176550624
5.7655 3.7163375955199998
5.766 3.7214335700300003
5.7665 3.72607445232
5.767 3.72929714025
5.7675 3.7305301226600003
5.768 3.7297046065399995
5.7685 3.7270904721600013
5.769 3.723116352889998
5.7695 3.71827438334
5.77 3.7130884487400015
5.7705 3.7080453919300007
5.771 3.7035209285800006
5.7715 3.69969497887
5.772 3.6965728345699995
5.7725 3.694064535589999
5.773 3.6920272041399995
5.7735 3.69033912951
5.774 3.6889103516100006
5.7745 3.6877091198199983
5.775 3.68675660122
5.7755 3.68611100528
5.776 3.6858517085499996
5.7765 3.6860686711199984
5.777 3.6868412695399995
5.7775 3.6881536284999994
5.778 3.689825827819999
5.7785 3.691439817670001
5.779 3.692445253970001
5.7795 3.6923235432599997
5.78 3.690783638189999
5.7805 3.687867872920001
5.781 3.683941379580001
5.7815 3.67961271172
5.782 3.6754745475799995
5.7825 3.6718867275199996
5.783 3.66890216924
5.7835 3.666415037340001
5.784 3.6642665787199986
5.7845 3.66238800037
5.785 3.6608163446799997
5.7855 3.65976857422
5.786 3.6597156565200004
5.7865 3.661620693719999
5.787 3.6673940147899993
5.7875 3.6804964373099986
5.788 3.7061086041100006
5.7885 3.74912011067
5.789 3.8088589022
5.7895 3.87540290995
5.79 3.93421564173
5.7905 3.9740679616000003
5.791 3.9889484188400006
5.7915 3.9759518317200007
5.792 3.9355650430800013
5.7925 3.874931942420001
5.793 3.8080598449300007
5.7935 3.748892564560001
5.794 3.704425821249999
5.7945 3.674585530219999
5.795 3.6559267492
5.7955 3.6446235284799995
5.796 3.63774422748
5.7965 3.6333838090000006
5.797 3.630441584879999
5.7975 3.6283354604199998
5.798 3.626864348359999
5.7985 3.62605999932
5.799 3.626165834719999
5.7995 3.6275311113800006
5.8 3.6305262532
5.8005 3.6353788062900003
5.801 3.6421416883500006
5.8015 3.650857233539999
5.802 3.6615201500899994
5.8025 3.6731937947099995
5.803 3.682703105400001
5.8035 3.68509498544
5.804 3.6773690012399998
5.8045 3.6616947785000002
5.805 3.6437927205900005
5.8055 3.6284889217500007
5.806 3.6175296660800003
5.8065 3.61040165189
5.807 3.6059195227000016
5.8075 3.6030407998200014
5.808 3.6010934284599996
5.8085 3.59975461065
5.809 3.598960845149999
5.8095 3.598870885060001
5.81 3.5998075283499995
5.8105 3.60228407671
5.811 3.6069831684699993
5.8115 3.61467740205
5.812 3.62602295693
5.8125 3.64097749895
5.813 3.6577629933899987
5.8135 3.67209839832
5.814 3.67830035276
5.8145 3.6728657049700013
5.815 3.6572708587800014
5.8155 3.636871085430001
5.816 3.617127491559999
5.8165 3.601162221470001
5.817 3.5897108311899997
5.8175 3.58219651779
5.818 3.5776085531999984
5.8185 3.5749785435099986
5.819 3.573560349150001
5.8195 3.5728353766599996
5.82 3.5724967033799997
5.8205 3.5723855762100003
5.821 3.5725284539999995
5.8215 3.5731317157799998
5.822 3.5746716208500002
5.8225 3.5779789771
5.823 3.584313225789999
5.8235 3.5951931049100017
5.824 3.6117404697
5.8245 3.6334473102400002
5.825 3.657048604439999
5.825 3.657048604439999
5.8255 3.6767286970699997
5.826 3.6861850900599995
5.8265 3.6817929209599987
5.827 3.6649280499700003
5.8275 3.6414061323199993
5.828 3.618080010159999
5.8285 3.59938947852
5.829 3.5864775597199996
5.8295 3.578434069319999
5.83 3.57376672818
5.8305 3.5712372621199995
5.831 3.570009571479999
5.8315 3.5695915216499996
5.832 3.5697449829800005
5.8325 3.5703905789200006
5.833 3.571570643630001
5.8335 3.57344922198
5.834 3.5762856107000003
5.8345 3.580423774839999
5.835 3.5861653452900013
5.8355 3.59354736444
5.836 3.60201948821
5.8365 3.6101952728600013
5.837 3.6160162198599997
5.8375 3.61760375086
5.838 3.61430168638
5.8385 3.6071048791799987
5.839 3.59806653602
5.8395 3.5892610307400004
5.84 3.5820589317700007
5.8405 3.57696824903
5.841 3.5738778553499992
5.8415 3.5723749926700004
5.842 3.5720045687700006
5.8425 3.5723749926700004
5.843 3.573200508790001
5.8435 3.574280029869999
5.844 3.5754653863499994
5.8445 3.57666661814
5.845 3.577814932230001
5.8455 3.5788891615400003
5.846 3.57991047315
5.8465 3.5809794106899995
5.847 3.5822547272599996
5.8475 3.584001011359999
5.848 3.5865357691899993
5.8485 3.5901976740300006
5.849 3.59518781314
5.8495 3.6014215181999996
5.85 3.608316694510001
5.8505 3.6147567785999994
5.851 3.6192971172599995
5.8515 3.620678269230001
5.852 3.618423975209999
5.8525 3.6131374969799994
5.853 3.60624761244
5.8535 3.5993101019699987
5.854 3.593356860720001
5.8545 3.588790063210001
5.855 3.585572667050001
5.8555 3.58347712613
5.856 3.5822494354899996
5.8565 3.581640881940001
5.857 3.5814768370700003
5.8575 3.5816038395499996
5.858 3.5819425128300013
5.8585 3.5824293556699986
5.859 3.5830537845300006
5.8595 3.5838210911800017
5.86 3.58476831801
5.8605 3.585953674489999
5.861 3.5874406618599997
5.8615 3.5892451554300004
5.862 3.5913142375
5.8625 3.59356323975
5.863 3.595944536250001
5.8635 3.5984898776199996
5.864 3.601236306249999
5.8645 3.6040621114299993
5.865 3.606702704659999
5.8655 3.60877178673
5.866 3.6098513078100014
5.8665 3.6096713876300006
5.867 3.6082426097299996
5.8675 3.6059512733199997
5.868 3.603400640180001
5.8685 3.6011145955400012
5.869 3.59939477029
5.8695 3.5982940821300007
5.87 3.5977278627400002
5.8705 3.5975585260999994
5.871 3.597622027339999
5.8715 3.5977701969
5.872 3.5978495734499996
5.8725 3.59780723929
5.873 3.5976855285800005
5.8735 3.597600860259999
5.874 3.5976273191100008
5.8745 3.59778607221
5.875 3.59808241133
5.8755 3.5985427953199993
5.876 3.599246600729999
5.8765 3.6002943711900004
5.877 3.6017813585599994
5.8775 3.6037234381499994
5.878 3.606062400489999
5.8785 3.6085918665499994
5.879 3.6110260807499985
5.8795 3.61301578627
5.88 3.6141905592100008
5.8805 3.6142328933700005
5.881 3.6129787438800003
5.8815 3.6104863202099997
5.882 3.6070784203300006
5.8825 3.6032471788500002
5.883 3.5994688550700014
5.8835 3.596018621029999
5.884 3.5929917285899995
5.8845 3.5904093448299994
5.885 3.5883085121400002
5.8855 3.5866998140599984
5.886 3.5855514999699993
5.8865 3.58480006863
5.887 3.5843767270300004
5.8875 3.5842232657000013
5.888 3.5843238093300007
5.8885 3.5846677743800006
5.889 3.585271036160001
5.8895 3.5861230111299998
5.89 3.587197240439999
5.8905 3.58838259692
5.891 3.589499160390001
5.8915 3.59030350943
5.892 3.5905469308500004
5.8925 3.5900600880099995
5.893 3.5888165220599992
5.8935 3.586937943709999
5.894 3.584657190839999
5.8945 3.5822335601800015
5.895 3.57987872253
5.8955 3.5776985132899997
5.896 3.57571939131
5.8965 3.573909605970001
5.897 3.5722426984199993
5.8975 3.570702793349999
5.898 3.5692951825299994
5.8985 3.568072783659999
5.899 3.567099097980001
5.8995 3.566416459649999
5.9 3.5660460357500012
5.9005 3.56593490858
5.901 3.56595607566
5.9015 3.56592432504
5.902 3.56562798592
5.9025 3.5648977216599986
5.903 3.56367532279
5.9035 3.5620189987799984
5.904 3.5600927945
5.9045 3.5580607548200005
5.905 3.556044590449999
5.9055 3.5541660120999987
5.906 3.5525043963200007
5.9065 3.551144411430001
5.907 3.5501230998199995
5.9075 3.5494722121099995
5.908 3.549212915380001
5.9085 3.54936108494
5.909 3.549895553709999
5.9095 3.5507792792999995
5.91 3.5519381769299985
5.9105 3.5533193289
5.911 3.5548486504300003
5.9115 3.5564573485099986
5.912 3.5580872136699986
5.9125 3.5596906199800005
5.913 3.561267567439999
5.9135 3.5628392231299992
5.914 3.5644055870500013
5.9145 3.56591903327
5.915 3.5673160605499996
5.9155 3.56853316765
5.916 3.56953860395
5.9165 3.5703059105999992
5.917 3.57082450406
5.9175 3.57112084318
5.918 3.5712478456599994
5.9185 3.571300763359999
5.919 3.5713748481400005
5.9195 3.5715494765499995
5.92 3.5718669827499996
5.9205 3.572337950279999
5.921 3.5729676709100007
5.9215 3.57376143641
5.922 3.57474041386
5.9225 3.5759575209600003
5.923 3.577502717799999
5.9235 3.5795188821700004
5.924 3.5821383083200002
5.9245 3.58546683165
5.925 3.589520327469999
5.925 3.589520327469999
5.9255 3.59420883569
5.926 3.599241308960001
5.9265 3.60392452541
5.927 3.6071895475
5.9275 3.6079356870699995
5.928 3.605707851899999
5.9285 3.6010510943
5.929 3.5952301472999997
5.9295 3.5895362027800006
5.93 3.58481065217
5.9305 3.5813921687500008
5.931 3.57925429367
5.9315 3.578158897279999
5.932 3.577809640459999
5.9325 3.57794193471
5.933 3.5783705680800013
5.9335 3.57896853809
5.934 3.5796723434999995
5.9345 3.5804555254600006
5.935 3.5813180839699994
5.9355 3.5823182284999993
5.936 3.5835512109099996
5.9365 3.5851916596099995
5.937 3.587498871330001
5.9375 3.590822102889999
5.938 3.5955952794300012
5.9385 3.6022099919300006
5.939 3.610576280299999
5.9395 3.61949820452
5.94 3.62665796933
5.9405 3.6298065724800006
5.941 3.6282507921000002
5.9415 3.62311248343
5.942 3.6162437659699984
5.9425 3.609263921340001
5.943 3.6032154282300004
5.9435 3.598569254169999
5.944 3.5953571497800008
5.9445 3.5932986512499996
5.945 3.5920392099899994
5.9455 3.59127190334
5.946 3.590774476960001
5.9465 3.5904040530599994
5.947 3.5900971303999993
5.9475 3.589821958359999
5.948 3.5896102875600002
5.9485 3.589509743929999
5.949 3.5896261628699984
5.9495 3.590118297479999
5.95 3.591166067939999
5.9505 3.5929652697400014
5.951 3.595669364209999
5.9515 3.599246600729999
5.952 3.60328951301
5.9525 3.6069514178499995
5.953 3.6092427542599994
5.9535 3.6095338016099996
5.954 3.60783514344
5.9545 3.6047129991399993
5.955 3.6009452588999986
5.9555 3.597235728130001
5.956 3.5940712496700007
5.9565 3.5916952449399995
5.957 3.590176506949999
5.9575 3.5894621179999993
5.958 3.589488576850001
5.9585 3.5902452999600003
5.959 3.59188574866
5.9595 3.594743304459999
5.96 3.59938418675
5.9605 3.6066233281100013
5.961 3.617392080060001
5.9615 3.632298996150001
5.962 3.65068260513
5.9625 3.66956364049
5.963 3.683682082849999
5.9635 3.6876614938900003
5.964 3.6796656294200014
5.9645 3.6629330526800006
5.965 3.6434275884600007
5.9655 3.626197585340001
5.966 3.6135872974300005
5.9665 3.6056284753500014
5.967 3.6012468897899987
5.9675 3.599230725420001
5.968 3.5986327554100006
5.9685 3.5988285509000013
5.969 3.5994423962199997
5.9695 3.6002837876500005
5.97 3.6012680568700004
5.9705 3.6023846203399996
5.971 3.6037075628399995
5.9715 3.6054432634000007
5.972 3.608036230699999
5.9725 3.6125765693600007
5.973 3.6215672865900013
5.9735 3.640739369300001
5.974 3.68220038725
5.9745 3.768424487630001
5.975 3.9302097718400004
5.9755 4.17383757087
5.976 4.408723365860001
5.9765 4.511415454479999
5.977 4.507240247949999
5.9775 4.476627358500001
5.978 4.451618453479999
5.9785 4.435139881699999
5.979 4.4236038231
5.9795 4.41341716585
5.98 4.401997526190001
5.9805 4.387932001530001
5.981 4.37154868161
5.9815 4.355477576119999
5.982 4.344470694520001
5.9825 4.34363459486
5.983 4.355742164620001
5.9835 4.37901007731
5.984 4.40694533114
5.9845 4.43109167765
5.985 4.44564404515
5.9855 4.450295510980001
5.986 4.448718563520001
5.9865 4.44472327717
5.987 4.44004006072
5.9875 4.43426673965
5.988 4.4249267655999995
5.9885 4.406103939710001
5.989 4.36483871725
5.9895 4.278228317660001
5.99 4.12829659825
5.9905 3.9460586229900008
5.991 3.80069899286
5.9915 3.7175282437700004
5.992 3.6776970909799998
5.9925 3.6601548734300016
5.993 3.653476659689999
5.9935 3.652836355519999
5.994 3.6569692278899995
5.9945 3.66693892257
5.995 3.6863279678500005
5.9955 3.7219098293299995
5.996 3.7824159275100007
5.9965 3.8708149453600003
5.997 3.972956689900001
5.9975 4.061937802449999
5.998 4.118506823749999
5.9985 4.1382080834599995
5.999 4.12314770604
5.9995 4.076262623840001
6.0 4.0034002427100015
6.0005 3.9179064065900002
6.001 3.8382070586199992
6.0015 3.777499873180001
6.002 3.73840956819
6.0025 3.7173747824399994
6.003 3.7108024041000016
6.0035 3.7183696351999993
6.004 3.745056031309999
6.0045 3.8034454214899993
6.005 3.9115509908199995
6.0055 4.069790789129999
6.006 4.229194776839999
6.0065 4.33450629161
6.007 4.38488923378
6.0075 4.405225505890001
6.008 4.4130679090300005
6.0085 4.41635938997
6.009 4.418227384780001
6.0095 4.419804332240001
6.01 4.42120665129
6.0105 4.421148441820001
6.011 4.414946487380001
6.0115 4.390509093520001
6.012 4.327923329729999
6.0125 4.21824610471
6.013 4.0893227122
6.0135 3.9831592224600003
6.014 3.9175042320700006
6.0145 3.890193407100001
6.015 3.8965699899499997
6.0155 3.936644564159999
6.016 4.0150791791
6.0165 4.136620552459999
6.017 4.296373796989999
6.0175 4.4702772345
6.018 4.621420769240001
6.0185 4.72452032415
6.019 4.78034320588
6.0195 4.8057225348
6.02 4.81705750614
6.0205 4.821216837360001
6.021 4.81153819003
6.0215 4.76619830467
6.022 4.65606598743
6.0225 4.472071144529999
6.023 4.25013431073
6.0235 4.04813157452
6.024 3.8993164185800007
6.0245 3.803487755650001
6.025 3.7462413877899996
6.025 3.7462413877899996
6.0255 3.713564708039999
6.026 3.695958989250001
6.0265 3.6879684165500004
6.027 3.6868624366199994
6.0275 3.6915297777599987
6.028 3.70171114324
6.0285 3.7175282437700004
6.029 3.739187458379999
6.0295 3.7669057496400002
6.03 3.80073074348
6.0305 3.8399745098
6.031 3.88220812617
6.0315 3.922012820110001
6.032 3.9509799690900005
6.0325 3.96078032713
6.033 3.9482229569199996
6.0335 3.91761535924
6.034 3.8775989944999987
6.0345 3.8358892633599995
6.035 3.7966878312000008
6.0355 3.7614975606999996
6.036 3.7309799231099996
6.0365 3.70587576623
6.037 3.6866295987400006
6.0375 3.672929206210001
6.038 3.6637691523399996
6.0385 3.6579587888799994
6.039 3.6545455972300003
6.0395 3.65294748269
6.04 3.6529104403000003
6.0405 3.6543709688199995
6.041 3.657366110639999
6.0415 3.661922324609999
6.042 3.66788085763
6.0425 3.674881869339999
6.043 3.6826290206199994
6.0435 3.69129164811
6.044 3.7017640609400013
6.0445 3.7158772115300005
6.045 3.73640398736
6.0455 3.7663871561799995
6.046 3.8069909073899995
6.0465 3.8546327127
6.047 3.9009780343600005
6.0475 3.937295451869999
6.048 3.9587641627600005
6.0485 3.965172496230001
6.049 3.95951030233
6.0495 3.9466036752999996
6.05 3.9321359761200005
6.0505 3.9217693986900004
6.051 3.920372371410001
6.0515 3.9318184699200005
6.052 3.9592933397599994
6.0525 4.00525765398
6.053 4.069388614609999
6.0535 4.14401315515
6.054 4.213007252409999
6.0545 4.26186616482
6.055 4.28840439137
6.0555 4.299612360229999
6.056 4.30310492843
6.0565 4.303549437110001
6.057 4.30306259427
6.0575 4.302226494609999
6.058 4.300638963609999
6.0585 4.29632617106
6.059 4.282805698710001
6.0595 4.239958237020001
6.06 4.125645421479999
6.0605 3.9433651120600013
6.061 3.8077476305000006
6.0615 3.7511733174299993
6.062 3.731667853210001
6.0625 3.7249261382300007
6.063 3.72278297138
6.0635 3.7225395499599996
6.064 3.7231957294399995
6.0645 3.7243493352999986
6.065 3.7258416144399993
6.0655 3.72767785863
6.066 3.72993744442
6.0665 3.7327950002199985
6.067 3.7364727803699997
6.0675 3.7412142062900005
6.068 3.7472732829399993
6.0685 3.7549992671400014
6.069 3.764783749870001
6.0695 3.7767484418399997
6.07 3.790178954100001
6.0705 3.8032390424600004
6.071 3.8134309914799998
6.0715 3.8186857190899994
6.072 3.818410547049999
6.0725 3.8137696647599997
6.073 3.8070120744699993
6.0735 3.800254484180001
6.074 3.7946663750599994
6.0745 3.7903853331299997
6.075 3.7871308945800015
6.0755 3.7847654733900002
6.076 3.78321498478
6.0765 3.7821672143200002
6.077 3.78119882041
6.0775 3.7801933841100004
6.078 3.7794154939199993
6.0785 3.77925674082
6.079 3.7799129203
6.0795 3.7813469899699994
6.08 3.783394904959999
6.0805 3.7859084957099993
6.081 3.7887925103599995
6.0815 3.7920046147499997
6.082 3.7955977265799996
6.0825 3.7996882647899985
6.083 3.804472024870001
6.0835 3.81010775992
6.084 3.81662192879
6.0845 3.8236864417400005
6.085 3.8306080769
6.0855 3.83645019098
6.086 3.8402708489200004
6.0865 3.8413715370799997
6.087 3.839535292890001
6.0875 3.8351907497199997
6.088 3.8293380521
6.0885 3.82310963881
6.089 3.8173521930499996
6.0895 3.8125102235000012
6.09 3.8087054408700007
6.0905 3.8058690521500003
6.091 3.803863471319999
6.0915 3.8025299452800008
6.092 3.80173617978
6.0925 3.80139221473
6.093 3.801492758360001
6.0935 3.8021542296099993
6.094 3.80368355114
6.0945 3.806721027119999
6.095 3.8126266424400006
6.0955 3.8243479129900004
6.096 3.8480338755100005
6.0965 3.89492424948
6.097 3.98033341728
6.0975 4.11305630065
6.098 4.277524512250001
6.0985 4.4348223755000005
6.099 4.550093001409999
6.0995 4.608127843000001
6.1 4.60539728968
6.1005 4.542536353849999
6.101 4.427974825119999
6.1015 4.2839963469599995
6.102 4.141938781309999
6.1025 4.02638239982
6.103 3.945016144300001
6.1035 3.89263291307
6.104 3.860294906600001
6.1045 3.8405671880400005
6.105 3.8285813289900004
6.1055 3.8214215641800005
6.106 3.81732044243
6.1065 3.815171983809999
6.107 3.8142617993700005
6.1075 3.8141400886599994
6.108 3.814542263180001
6.1085 3.81529898629
6.109 3.8162726719699984
6.1095 3.81727810827
6.11 3.818151250319999
6.1105 3.8188338886500004
6.111 3.8194371504300006
6.1115 3.8201621229200002
6.112 3.8212363522299997
6.1125 3.8228609256199997
6.113 3.8252845562800006
6.1135 3.8288512092600007
6.114 3.83414297926
6.1145 3.842149427269999
6.115 3.8545586279199986
6.1155 3.8740640921400002
6.116 3.9041107621999993
6.1165 3.9472333959300014
6.117 4.00179154463
6.1175 4.060064515870001
6.118 4.111966196030001
6.1185 4.151876725369999
6.119 4.180203570180001
6.1195 4.19885705943
6.12 4.20599036539
6.1205 4.192893234639999
6.121 4.14688129449
6.1215 4.067525911570001
6.122 3.9793861904499996
6.1225 3.91046617797
6.123 3.8682008109800003
6.1235 3.8456631625499993
6.124 3.8344499019199985
6.1245 3.829099922450001
6.125 3.82668158356
6.125 3.82668158356
6.1255 3.82573435673
6.126 3.825549144779999
6.1265 3.8257872744299997
6.127 3.8263164514300003
6.1275 3.8271260922399994
6.128 3.8282955734099984
6.1285 3.8299730645
6.129 3.832386111620001
6.1295 3.83576226088
6.13 3.8402920160000003
6.1305 3.8459647934399994
6.131 3.8524472116899995
6.1315 3.858993131180001
6.132 3.8646500333100002
6.1325 3.8686664867399996
6.133 3.8707567358900006
6.1335 3.8710742420900006
6.134 3.8701217234900005
6.1345 3.86859240196
6.135 3.867115998129999
6.1355 3.8660841029799995
6.136 3.86568722023
6.1365 3.8660364770499998
6.137 3.86725358415
6.1375 3.869454960469999
6.138 3.8726988154800006
6.1385 3.876884605550001
6.139 3.881737158640001
6.1395 3.8868648837699995
6.14 3.8918708981900005
6.1405 3.8964218203899987
6.141 3.9001472264699997
6.1415 3.902528522969999
6.142 3.90299419873
6.1425 3.9011791216199994
6.143 3.8972632118199995
6.1435 3.89199790067
6.144 3.88643095863
6.1445 3.8815201960700003
6.145 3.877847707689999
6.1455 3.8755934136700008
6.146 3.87472027162
6.1465 3.8750748202099983
6.147 3.876524765190001
6.1475 3.8790224806299998
6.148 3.8826050089199997
6.1485 3.88741522785
6.149 3.89361189052
6.1495 3.9011473709999995
6.15 3.9090956095400005
6.1505 3.9142921276800005
6.151 3.90986291619
6.1515 3.88771156697
6.152 3.8480603343599986
6.1525 3.8031014564399994
6.153 3.764841959340001
6.1535 3.736885538430001
6.154 3.71761820386
6.1545 3.704441696559999
6.155 3.6952604756100014
6.1555 3.6886298878000003
6.156 3.6835603721399997
6.1565 3.6793216643700015
6.157 3.67536871218
6.1575 3.671320508129999
6.158 3.6670024238100014
6.1585 3.66237741683
6.159 3.6575619061299998
6.1595 3.6527463954299995
6.16 3.64812668022
6.1605 3.64384034652
6.161 3.63996147911
6.1615 3.6365059532999995
6.162 3.6334790608599983
6.1625 3.63089138533
6.163 3.628801136179999
6.1635 3.62734060766
6.164 3.626816722429999
6.1645 3.627806283419999
6.165 3.631351769320001
6.1655 3.6390671699799997
6.166 3.6530480263200014
6.1665 3.6751305825299996
6.167 3.705732888439999
6.1675 3.7428546549900004
6.168 3.782040211839999
6.1685 3.8172040234900004
6.169 3.84194304824
6.1695 3.8511242691899996
6.17 3.8423505145299996
6.1705 3.8167065971099996
6.171 3.77865347904
6.1715 3.734975209459999
6.172 3.69255108937
6.1725 3.6560907940700007
6.173 3.6273882335899996
6.1735 3.6060994428800006
6.174 3.5909438136
6.1745 3.5804184830700008
6.175 3.5731422993199997
6.1755 3.568041033040001
6.176 3.56435266935
6.1765 3.5615850736400008
6.177 3.55945249033
6.1775 3.55779087455
6.178 3.5565049744399984
6.1785 3.55555774761
6.179 3.55494390229
6.1795 3.5546687302499995
6.18 3.554763982109999
6.1805 3.55526140849
6.181 3.55623509417
6.1815 3.5577961663199984
6.182 3.56011396158
6.1825 3.5634054425199997
6.183 3.5679351976400016
6.1835 3.5739466483600006
6.184 3.58155092185
6.1845 3.590451678989999
6.185 3.5997281518
6.1855 3.60784572698
6.186 3.61303695335
6.1865 3.6138095517699993
6.187 3.6094173826700002
6.1875 3.6000985756999997
6.188 3.587218407520001
6.1885 3.5729729626800006
6.189 3.55947894918
6.1895 3.54806989306
6.19 3.5391797194600008
6.1905 3.532670842360001
6.191 3.528125211930001
6.1915 3.52505598533
6.192 3.5230345291899985
6.1925 3.5217433373099984
6.193 3.520960155350001
6.1935 3.5205473972899997
6.194 3.5204256865800003
6.1945 3.5205473972899997
6.195 3.5209389882699993
6.1955 3.5216904196099987
6.196 3.52305569627
6.1965 3.5254687433899994
6.197 3.5296333663799997
6.1975 3.5364703332199996
6.198 3.5473607958799986
6.1985 3.5649453475899984
6.199 3.59319810762
6.1995 3.63351610325
6.2 3.67801459718
6.2005 3.7086010277799994
6.201 3.7082464791899996
6.2015 3.6764111908699997
6.202 3.63022991408
6.2025 3.5891075694099994
6.203 3.5618655374499992
6.2035 3.5473819629600003
6.204 3.541079464890001
6.2045 3.5390527169799997
6.205 3.53899450751
6.2055 3.5397618141599994
6.206 3.5408466270100005
6.2065 3.5420478587999993
6.207 3.5432967165199996
6.2075 3.5445879083999996
6.208 3.545969060369999
6.2085 3.5475407160599994
6.209 3.5494563368000014
6.2095 3.55198051109
6.21 3.5555418723
6.2105 3.5607066398200002
6.211 3.5680092824199994
6.2115 3.5774127577099994
6.212 3.5877899186799995
6.2125 3.596934097240001
6.213 3.6025063310500007
6.2135 3.603448266110001
6.214 3.6005907103099988
6.2145 3.595965703329999
6.215 3.5915364918400003
6.2155 3.5883984722299997
6.216 3.5867738988399998
6.2165 3.58638230786
6.217 3.5868003576900014
6.2175 3.58770525036
6.218 3.5888906068400006
6.2185 3.59026646704
6.219 3.5918169556500006
6.2195 3.59357382329
6.22 3.5956111547399994
6.2205 3.59806124425
6.221 3.6010881366899996
6.2215 3.60492466994
6.222 3.609909517280001
6.2225 3.6164713120800007
6.223 3.62505456302
6.2235 3.63572806311
6.224 3.6475022513599997
6.2245 3.6578899958699997
6.225 3.663859112429999
6.225 3.663859112429999
6.2255 3.66398082314
6.226 3.6595886540399993
6.2265 3.6535242856200005
6.227 3.6482060567699994
6.2275 3.6448034486600003
6.228 3.643385254300001
6.2285 3.6434963814700003
6.229 3.6445706107799998
6.2295 3.64617401709
6.23 3.6480367201300004
6.2305 3.65003700919
6.231 3.652111383030001
6.2315 3.65425984165
6.232 3.6565194274399984
6.2325 3.658958933410001
6.233 3.66170007027
6.2335 3.66496509236
6.234 3.6691667577400002
6.2345 3.6749612458900005
6.235 3.6832269906299997
6.2355 3.694667797370001
6.236 3.708976743450001
6.2365 3.7240582879499984
6.237 3.736319319039999
6.2375 3.742436605160001
6.238 3.7412247898300004
6.2385 3.7340809003299986
6.239 3.7240212455600004
6.2395 3.714178553360001
6.24 3.7066219057999996
6.2405 3.7019175222700005
6.241 3.6995944352400008
6.2415 3.6988430039000013
6.242 3.6989858816900005
6.2425 3.699578559930001
6.243 3.7003776172
6.2435 3.7012772181000004
6.244 3.70229852971
6.2445 3.7035420956599987
6.245 3.70527779622
6.2455 3.707981890690001
6.246 3.7125275211199993
6.2465 3.720295839480001
6.247 3.7332342171299997
6.2475 3.7533799855199996
6.248 3.7813628652799993
6.2485 3.8141242133499995
6.249 3.843477661539999
6.2495 3.85850099657
6.25 3.8524313363799996
6.2505 3.8285495783700005
6.251 3.797968439540001
6.2515 3.7710862479399987
6.252 3.7520782101000014
6.2525 3.7402246453000005
6.253 3.733382386689999
6.2535 3.729783983090001
6.254 3.7283181628
6.2545 3.72827053687
6.255 3.729159554229999
6.2555 3.7306359580599997
6.256 3.7324827857900003
6.2565 3.7345465760900014
6.257 3.7367744112600016
6.2575 3.739176874840001
6.258 3.7418121763000007
6.2585 3.744764983959999
6.259 3.74810409083
6.2595 3.7519247487700005
6.26 3.7563645437999993
6.2605 3.761645730259999
6.261 3.7679799789499997
6.2615 3.7754096240300017
6.262 3.7836224510699994
6.2625 3.791798235720001
6.263 3.798561117780001
6.2635 3.8022812320900004
6.264 3.8017838057100013
6.2645 3.7970317962500006
6.265 3.7892687696600005
6.2655 3.780383887830001
6.266 3.7720652253900004
6.2665 3.7652441338600005
6.267 3.7600529074899987
6.2675 3.7561846236199985
6.268 3.7532688583500002
6.2685 3.7510886491099997
6.269 3.749554035810001
6.2695 3.748606808980001
6.27 3.7481517167600016
6.2705 3.7480723402100002
6.271 3.748262843930001
6.2715 3.7486491431400006
6.272 3.7491836119099995
6.2725 3.749845083160001
6.273 3.7506547239700003
6.2735 3.75168132735
6.274 3.7530677710900013
6.2745 3.755052184840001
6.275 3.7580420348900008
6.2755 3.7626829171800003
6.276 3.769996143320001
6.2765 3.7814792842200005
6.277 3.7987145791100003
6.2775 3.822024825959999
6.278 3.848568344280001
6.2785 3.87180450635
6.279 3.8840814127500005
6.2795 3.8809328096
6.28 3.8637821830299997
6.2805 3.83904315828
6.281 3.81436763477
6.2815 3.79490450471
6.282 3.782103713079999
6.2825 3.7749333647300007
6.283 3.7715730907799996
6.2835 3.7704618190800003
6.284 3.7705782380199997
6.2845 3.7713137940499992
6.285 3.7723562727400006
6.2855 3.7735363374500013
6.286 3.7747957787099997
6.2865 3.7761451800599994
6.287 3.77766391805
6.2875 3.7795583717100003
6.288 3.78223071556
6.2885 3.786321253769999
6.289 3.792777213169999
6.2895 3.8027310325400014
6.29 3.8172728165
6.2905 3.836984659749999
6.291 3.86078704121
6.2915 3.88416608107
6.292 3.8993957951300002
6.2925 3.9000043486799987
6.293 3.88612932774
6.2935 3.864528322599999
6.294 3.843440619149999
6.2945 3.827824605879999
6.295 3.8185005071400004
6.2955 3.8139919190999985
6.296 3.8124996399599995
6.2965 3.81271131076
6.297 3.813849041310001
6.2975 3.815484198239999
6.298 3.8173839436700012
6.2985 3.8194265668900007
6.299 3.8215750255099996
6.2995 3.8238451948399996
6.3 3.82633761851
6.3005 3.8292322166999986
6.301 3.8328147449899985
6.3015 3.83742387666
6.302 3.8432130730400003
6.3025 3.849864827930001
6.303 3.856431914500001
6.3035 3.86173955981
6.304 3.86500987367
6.3045 3.866094686520001
6.305 3.8652956292500003
6.3055 3.86310483647
6.306 3.8601255699599983
6.3065 3.8569928421199995
6.307 3.8542411217200003
6.3075 3.852172039649999
6.308 3.850875555999999
6.3085 3.85040458847
6.309 3.850907306620001
6.3095 3.8527700096599995
6.31 3.856717670080001
6.3105 3.863893310199999
6.311 3.875609288979999
6.3115 3.892468868200001
6.312 3.9126781378300004
6.3125 3.93089770194
6.313 3.940211217139999
6.3135 3.937210783550001
6.314 3.9250132537000004
6.3145 3.9101010458400003
6.315 3.8969615809299993
6.3155 3.88644154217
6.316 3.87766249574
6.3165 3.8699365115399997
6.317 3.8632000883299993
6.3175 3.85756964505
6.318 3.85303988993
6.3185 3.8494467781
6.319 3.8465574716799997
6.3195 3.8441550081000004
6.32 3.8420594671800012
6.3205 3.8401438464399993
6.321 3.8383446446400002
6.3215 3.8366618617800006
6.322 3.83512724848
6.3225 3.8337566800499987
6.323 3.83255544826
6.3235 3.8315023860300004
6.324 3.83058690982
6.3245 3.8298090196300008
6.325 3.829136964839999
6.325 3.829136964839999
6.3255 3.828470201819999
6.326 3.82767114455
6.3265 3.8266286658600004
6.327 3.8253163068999987
6.3275 3.82380815245
6.328 3.8222629556099994
6.3285 3.82084476125
6.329 3.8196223623799996
6.3295 3.8184687565200006
6.33 3.817156397559999
6.3305 3.8155529912500006
6.331 3.8137484976800016
6.3315 3.8119810465000006
6.332 3.81045701674
6.3325 3.8092663684899994
6.333 3.8084196852899987
6.3335 3.80787463298
6.334 3.80754654324
6.3345 3.8072872465099996
6.335 3.80691682261
6.3355 3.80622889251
6.336 3.8050276607199995
6.3365 3.803175541220001
6.337 3.8006672422400003
6.3375 3.7976668086500007
6.338 3.7944441207200006
6.3385 3.79127964226
6.339 3.78837446053
6.3395 3.78580266031
6.34 3.7835695333699997
6.3405 3.781669787940001
6.341 3.780103424019999
6.3415 3.7788810251499987
6.342 3.77797084071
6.3425 3.77730407769
6.343 3.776880736089999
6.3435 3.7767960677699994
6.344 3.7772194093700007
6.3445 3.7782724716000002
6.345 3.7800240474699995
6.3455 3.7824635534400004
6.346 3.7855539471200013
6.3465 3.7891576424899993
6.347 3.793057676980001
6.3475 3.796984170320001
6.348 3.8006831175499984
6.3485 3.8039110972499985
6.349 3.8063029772900014
6.3495 3.8074618749200004
6.35 3.807054408630001
6.3505 3.8047419051399993
6.351 3.7998628931999994
6.3515 3.7915759813800003
6.352 3.77997112977
6.3525 3.767075086280001
6.353 3.7561581647700004
6.3535 3.7499403350200007
6.354 3.749569911119999
6.3545 3.754792888109999
6.355 3.7642598646400005
6.3555 3.77602346935
6.356 3.7883215428300003
6.3565 3.80041852905
6.357 3.8126583930600004
6.3575 3.8257819826599997
6.358 3.8400750534300014
6.3585 3.8548443835000006
6.359 3.8683383969999996
6.3595 3.8774825755599993
6.36 3.8764189297900016
6.3605 3.85562756546
6.361 3.808541396
6.3615 3.7445744802400016
6.362 3.684661060299999
6.3625 3.64124737922
6.363 3.6138836365500007
6.3635 3.5974526907
6.364 3.587504163100001
6.3645 3.5812387074200016
6.365 3.5770635008899996
6.3655 3.5740630673
6.366 3.5716870625700006
6.3665 3.5696126887299995
6.367 3.567686484450001
6.3675 3.5658608238000005
6.368 3.5640880808499995
6.3685 3.562267711969999
6.369 3.560278006449999
6.3695 3.558034295969999
6.37 3.55552070522
6.3705 3.5527742765899992
6.371 3.5499061372500007
6.3715 3.54711737446
6.372 3.5446302425599994
6.3725 3.54259291111
6.373 3.541079464890001
6.3735 3.540111070979999
6.374 3.5397459388499994
6.3745 3.540116362749999
6.375 3.541412846400001
6.3755 3.54390527007
6.376 3.547879389340001
6.3765 3.55360508448
6.377 3.5613046098300005
6.3775 3.57112084318
6.378 3.58284211373
6.3785 3.5954153592500004
6.379 3.6067238717400008
6.3795 3.6140582649599997
6.38 3.615137786039999
6.3805 3.6090310834600006
6.381 3.5968705959999996
6.3815 3.5817467173400006
6.382 3.567236684
6.3825 3.555758834869999
6.383 3.5480063918199987
6.3835 3.5434872202400003
6.384 3.54125938507
6.3845 3.540433868950001
6.385 3.5403915347899995
6.3855 3.540767250460001
6.386 3.5413599286999995
6.3865 3.542084901189999
6.387 3.54290512554
6.3875 3.54383647706
6.388 3.544942456990001
6.3885 3.5463553595800006
6.389 3.5483503568700003
6.3895 3.5514301670099995
6.39 3.5564467649699987
6.3905 3.56465430024
6.391 3.5775556354999987
6.3915 3.59615091528
6.392 3.61950349629
6.3925 3.6433164612900013
6.393 3.6606575915800006
6.3935 3.6653831421899996
6.394 3.656032584600001
6.3945 3.63674937472
6.395 3.614545107799999
6.3955 3.5952248555299997
6.396 3.5812069568
6.3965 3.5722162395699995
6.397 3.56692976134
6.3975 3.56402457961
6.398 3.562553467549999
6.3985 3.5619237469200007
6.399 3.5618020362099996
6.3995 3.56205604117
6.4 3.56271222065
6.4005 3.5640087043000017
6.401 3.5665487539000003
6.4015 3.571612977790001
6.402 3.581699091410001
6.4025 3.6010987202299996
6.403 3.635585185320001
6.4035 3.6894077779900014
6.404 3.7594390621700002
6.4045 3.8317087650599992
6.405 3.8867008389000004
6.4055 3.9097729561000003
6.406 3.8974378402300003
6.4065 3.857008717430001
6.407 3.802212439079999
6.4075 3.7470351532900006
6.408 3.7006369139300004
6.4085 3.666134573529999
6.409 3.6426920324299994
6.4095 3.628129081390001
6.41 3.6205406832099998
6.4105 3.6189478604399996
6.411 3.6234934908699996
6.4115 3.635653978329999
6.412 3.65851442473
6.4125 3.6969432584699993
6.413 3.7569678055799995
6.4135 3.843096654100001
6.414 3.953451225680001
6.4145 4.07605624481
6.415 4.19163379338
6.4155 4.282117768609999
6.416 4.337041049440001
6.4165 4.35405938176
6.417 4.33713100953
6.4175 4.29562765742
6.418 4.243794770269999
6.4185 4.198407258979999
6.419 4.175234598150001
6.4195 4.18685532507
6.42 4.24273641627
6.4205 4.34857181627
6.421 4.501588637590001
6.4215 4.68294817903
6.422 4.858169267269999
6.4225 4.9947974769
6.423 5.081937053490001
6.4235 5.1292666443699995
6.424 5.15256101591
6.4245 5.16391715433
6.425 5.170166734700001
6.425 5.170166734700001
6.4255 5.174521861409999
6.426 5.1782843098799995
6.4265 5.18182450401
6.427 5.185163610880001
6.4275 5.18822754571
6.428 5.190973974340001
6.4285 5.19338702146
6.429 5.1954613953
6.4295 5.197255305330001
6.43 5.19893808819
6.4305 5.200821958310001
6.431 5.20322442189
6.4315 5.206256606099999
6.432 5.2097491743
6.4325 5.2133211190500015
6.433 5.2166073082199995
6.4335 5.21950190641
6.434 5.222237751499999
6.4345 5.22521172624
6.435 5.228646084969999
6.4355 5.232196862640001
6.436 5.234885081800001
6.4365 5.23564180491
6.437 5.2341548175399994
6.4375 5.23111734156
6.438 5.2276512322099995
6.4385 5.224492045520001
6.439 5.221851452289999
6.4395 5.21969241013
6.44 5.218014919039999
6.4405 5.21685072964
6.441 5.21619984193
6.4415 5.216014629980001
6.442 5.21619984193
6.4425 5.216670809459999
6.443 5.217374614869999
6.4435 5.218284799310001
6.444 5.21941723809
6.4445 5.220814265370001
6.445 5.222544674159999
6.4455 5.22464550685
6.446 5.227090304590001
6.4465 5.2297361895900005
6.447 5.23244557583
6.4475 5.235207879769999
6.448 5.23821360513
6.4485 5.241642672089999
6.449 5.2453257440100005
6.4495 5.248569599019999
6.45 5.250395259669999
6.4505 5.250098920549999
6.451 5.24771762405
6.4515 5.2440239685900005
6.452 5.240028682239999
6.4525 5.236472612800001
6.453 5.2336309323100005
6.4535 5.23146130661
6.454 5.22981556614
6.4545 5.228561416650002
6.455 5.2276194815900014
6.4555 5.22693155149
6.456 5.226476459270001
6.4565 5.22622774608
6.457 5.22618541192
6.4575 5.22633887325
6.458 5.226693421839999
6.4585 5.22724376592
6.459 5.227989905489999
6.4595 5.22893184055
6.46 5.2300589875600005
6.4605 5.23137663829
6.461 5.2328530421199995
6.4615 5.23444586489
6.462 5.236107480669999
6.4625 5.237769096450001
6.463 5.239377794529999
6.4635 5.2408647819
6.464 5.24216126555
6.4645 5.24318786893
6.465 5.2438863825699995
6.4655 5.244209180540001
6.466 5.24411392868
6.4665 5.243611210530001
6.467 5.24279627795
6.4675 5.24185963466
6.468 5.240997076149999
6.4685 5.240372647289999
6.469 5.240060432859999
6.4695 5.240049849320001
6.47 5.24026152012
6.4705 5.24060548517
6.471 5.241049993850001
6.4715 5.241626796780001
6.472 5.24244172936
6.4725 5.243621794070001
6.473 5.245219908609999
6.4735 5.247193738820001
6.474 5.24934219744
6.4745 5.25132661119
6.475 5.252728930239999
6.4755 5.25321048131
6.476 5.252660137230001
6.4765 5.25124194287
6.477 5.24928927974
6.4775 5.247140821120001
6.478 5.2450082378100005
6.4785 5.242997365209999
6.479 5.24116112102
6.4795 5.23951008878
6.48 5.238054852030001
6.4805 5.236779535459999
6.481 5.23566826376
6.4815 5.23470516162
6.482 5.233858478419999
6.4825 5.23312292239
6.483 5.2325249523799995
6.4835 5.23209631901
6.484 5.231900523520001
6.4845 5.231985191839999
6.485 5.23240853344
6.4855 5.233218174249999
6.486 5.23444057312
6.4865 5.236139231289999
6.487 5.238356482920001
6.4875 5.24117699633
6.488 5.244658980990001
6.4885 5.248797145129999
6.489 5.253363942640001
6.4895 5.2578566553699995
6.49 5.2616085203
6.4905 5.264085068660001
6.491 5.26497937779
6.4915 5.264148569900001
6.492 5.26159264499
6.4925 5.257539149169999
6.493 5.252395548729999
6.4935 5.24664339474
6.494 5.240769530039999
6.4945 5.235218463310001
6.495 5.230350034910001
6.4955 5.226365332099999
6.496 5.22330139727
6.4965 5.221062978560002
6.497 5.21951778172
6.4975 5.21852292896
6.498 5.217962001339999
6.4985 5.217723871689999
6.499 5.217739747
6.4995 5.217935542490001
6.5 5.218284799310001
6.5005 5.21878222569
6.501 5.21950190641
6.5015 5.220602594569999
6.502 5.22240179637
6.5025 5.225460439429999
6.503 5.23077866828
6.5035 5.240123934099999
6.504 5.25645433632
6.5045 5.28305606411
6.505 5.31978094791
6.5055 5.35838441006
6.506 5.38439875138
6.5065 5.387161055319999
6.507 5.36750212977
6.5075 5.33503182905
6.508 5.3005241968800005
6.5085 5.271276584090001
6.509 5.250151838249999
6.5095 5.2365625728900005
6.51 5.228317995230001
6.5105 5.2232484795700005
6.511 5.21981941261
6.5115 5.21714706876
6.512 5.214776355800001
6.5125 5.212495602930001
6.513 5.210241308910001
6.5135 5.20803464082
6.514 5.205954975209999
6.5145 5.2040922721700005
6.515 5.2025523671
6.5155 5.201382885929999
6.516 5.2005944122
6.5165 5.200160487060001
6.517 5.20002819281
6.5175 5.200107569360001
6.518 5.200276906
6.5185 5.200446242639999
6.519 5.2006473299
6.5195 5.20097541964
6.52 5.20152576372
6.5205 5.2023142374499995
6.521 5.20325617251
6.5215 5.204065813319999
6.522 5.203970561459999
6.5225 5.200821958310001
6.523 5.18865088731
6.5235 5.152121798999999
6.524 5.058251090970001
6.5245 4.861428997590001
6.525 4.557173389670001
6.525 4.557173389670001
6.5255 4.2349204719800015
6.526 3.9971189117200003
6.5265 3.8702910601299996
6.527 3.8363178967300007
6.5275 3.87802762787
6.528 3.9901126082399996
6.5285 4.172398209430001
6.529 4.41506819809
6.5295 4.6811013513
6.53 4.9097058153
6.5305 5.059536991080001
6.531 5.137426553709999
6.5315 5.172521572349999
6.532 5.187407321360001
6.5325 5.193619859340001
6.533 5.196181076019999
6.5335 5.197149469929999
6.534 5.19733997365
6.5345 5.19710713577
6.535 5.196673210629998
6.5355 5.196271036109999
6.536 5.196207534869999
6.5365 5.1967949213399995
6.537 5.1982501580900005
6.5375 5.20056266158
6.538 5.203351424370001
6.5385 5.20586501512
6.539 5.207299084789999
6.5395 5.20737316957
6.54 5.206621738230001
6.5405 5.205933808130001
6.541 5.20586501512
6.5415 5.20649473575
6.542 5.2076642169200005
6.5425 5.209167079599999
6.543 5.210828695379999
6.5435 5.212474435850001
6.544 5.2139296726
6.5445 5.21491394182
6.545 5.21491394182
6.5455 5.2130459470099995
6.546 5.20803464082
6.5465 5.198858711639999
6.547 5.18661355586
6.5475 5.176696778879999
6.548 5.178062055540001
6.5485 5.19701717568
6.549 5.229947860389999
6.5495 5.263508265729999
6.55 5.284130293420001
6.5505 5.2872736048
6.551 5.27784367066
6.5515 5.26426498884
6.552 5.25284534918
6.5525 5.24581787862
6.553 5.242642816619999
6.5535 5.241986637140001
6.554 5.2427274849400005
6.5545 5.24418801346
6.555 5.24601367411
6.5555 5.2480086714
6.556 5.250098920549999
6.5565 5.25227383802
6.557 5.25456517443
6.5575 5.25707347341
6.558 5.259936320979999
6.5585 5.263375971480001
6.559 5.267672888719999
6.5595 5.2731022447399996
6.56 5.27978575025
6.5605 5.28729477188
6.561 5.2943645766000005
6.5615 5.2994129251799995
6.562 5.301852431149999
6.5625 5.30254565302
6.563 5.30287374276
6.5635 5.303720425960001
6.564 5.305366166429999
6.5645 5.307768630010002
6.565 5.31076377183
6.5655 5.314155796400001
6.566 5.31777007531
6.5665 5.32146373077
6.567 5.325146802689999
6.5675 5.328771665139999
6.568 5.332327734580001
6.5685 5.335825594550001
6.569 5.3393075792100015
6.5695 5.34287423219
6.57 5.34666843128
6.5705 5.35087538843
6.571 5.35556918842
6.5715 5.360575202840001
6.572 5.36557063372
6.5725 5.3703438102600005
6.573 5.374836522989999
6.5735 5.37887943527
6.574 5.38211799851
6.5745 5.384187080579999
6.575 5.3850655144
6.5755 5.38510255679
6.576 5.384901469530001
6.5765 5.38500730493
6.577 5.38570581857
6.5775 5.38700759399
6.578 5.388759169859999
6.5785 5.390785917769999
6.579 5.3929343763899995
6.5795 5.39509871032
6.58 5.397210126550001
6.5805 5.399220999150001
6.581 5.401131328120001
6.5815 5.40294640523
6.582 5.404729731720001
6.5825 5.40656068414
6.583 5.408582140280001
6.5835 5.41104281333
6.584 5.41435546135
6.5845 5.41918155559
6.585 5.426494781729999
6.5855 5.43741170324
6.586 5.452821337479999
6.5865 5.47298827295
6.587 5.497568544600001
6.5875 5.526085893130001
6.588 5.55841860783
6.5885 5.59488948667
6.589 5.6360012478
6.5895 5.68183855954
6.59 5.731052020539999
6.5905 5.780112020210001
6.591 5.82403371121
6.5915 5.858372006740001
6.592 5.880422812330001
6.5925 5.88865151468
6.593 5.88091494694
6.5935 5.852582810359999
6.594 5.79614079154
6.5945 5.707048551820001
6.595 5.600144214279999
6.5955 5.51176107174
6.596 5.462193062149999
6.5965 5.441306445960001
6.597 5.433601628839999
6.5975 5.4307387812700005
6.598 5.42953225771
6.5985 5.42888137
6.599 5.428394527160001
6.5995 5.42790239255
6.6 5.42732029785
6.6005 5.4266059089
6.601 5.425759225699999
6.6015 5.424796123559999
6.602 5.4237906872599995
6.6025 5.422917545209999
6.603 5.422573580159999
6.6035 5.4236054753100005
6.604 5.427727764139999
6.6045 5.4377450847499995
6.605 5.456641995419999
6.6055 5.485169927490001
6.606 5.51974635267
6.6065 5.554015855189999
6.607 5.582702540360001
6.6075 5.60357328124
6.608 5.61653811774
6.6085 5.621993932610001
6.609 5.620274107359999
6.6095 5.61200307085
6.61 5.598249760620001
6.6105 5.580337119169999
6.611 5.559625131389999
6.6115 5.537468490399999
6.612 5.515079011529999
6.6125 5.493361587450001
6.613 5.47307294127
6.6135 5.455017422030001
6.614 5.43992000222
6.6145 5.428077020959999
6.615 5.41921859798
6.6155 5.4127044291100015
6.616 5.40783070894
6.6165 5.404010051000001
6.617 5.400808530149999
6.6175 5.397940390809999
6.618 5.39519396218
6.6185 5.39244753355
6.619 5.38962702014
6.6195 5.38671654664
6.62 5.38371611305
6.6205 5.380689220610001
6.621 5.377699370560001
6.6215 5.374825939450001
6.622 5.372164179139999
6.6225 5.36978817441
6.623 5.367745551189999
6.6235 5.366083935410001
6.624 5.364824494149999
6.6245 5.36393547679
6.625 5.3633427985500015
6.625 5.3633427985500015
6.6255 5.36290358164
6.626 5.362485531809999
6.6265 5.36200398074
6.627 5.3614271778099996
6.6275 5.360813332490001
6.628 5.360241821329999
6.6285 5.359813187960001
6.629 5.3596226842400005
6.6295 5.3597179361
6.63 5.3601412776999995
6.6305 5.360903292579999
6.631 5.36200398074
6.6315 5.363401008020001
6.632 5.36495149663
6.6325 5.366464942849999
6.633 5.3677614265
6.6335 5.36879332165
6.634 5.369576503609999
6.6345 5.37006863822
6.635 5.37007392999
6.6355 5.369317206880001
6.636 5.367618548710001
6.6365 5.3650149978699995
6.637 5.3617288087
6.6375 5.358072195629998
6.638 5.354394415479999
6.6385 5.351028849760001
6.639 5.348245378740001
6.6395 5.346202755519999
6.64 5.344900980099999
6.6405 5.34415484053
6.641 5.343683873000001
6.6415 5.343302865559999
6.642 5.343043568830001
6.6425 5.34313882069
6.643 5.34380558371
6.6435 5.34512323444
6.644 5.34706531403
6.6445 5.349504820000001
6.645 5.35229887456
6.6455 5.35525697399
6.646 5.35811452979
6.6465 5.36043761682
6.647 5.36128430002
6.6475 5.35848495369
6.648 5.34771090997
6.6485 5.323511645760001
6.649 5.287511734450001
6.6495 5.26235995164
6.65 5.28956494121
6.6505 5.397300086639999
6.651 5.5663403875199995
6.6515 5.72502998628
6.652 5.79067439313
6.6525 5.741196343629999
6.653 5.6301273831000005
6.6535 5.5223340282
6.654 5.44700039048
6.6545 5.40352320816
6.655 5.38147240257
6.6555 5.371433914880002
6.656 5.367507421539998
6.6565 5.36658665356
6.657 5.36720049888
6.6575 5.368692778019999
6.658 5.37073010947
6.6585 5.373137864819999
6.659 5.375783749819999
6.6595 5.378583096150002
6.66 5.381514736730002
6.6605 5.384689798729998
6.661 5.388462830739999
6.6615 5.3937334336600005
6.662 5.402623607260002
6.6625 5.41981656799
6.663 5.4549539207899995
6.6635 5.525122790989999
6.664 5.652802617549999
6.6645 5.85045022705
6.665 6.093062006239999
6.6655 6.309855239599998
6.666 6.42475014984
6.6665 6.40889071515
6.667 6.287629805600001
6.6675 6.111228652650001
6.668 5.928461500389999
6.6685 5.77335972169
6.669 5.65881406827
6.6695 5.57862787746
6.67 5.5205136593200015
6.6705 5.47763444701
6.671 5.44779415598
6.6715 5.428754367520001
6.672 5.417419396180001
6.6725 5.410862893150001
6.673 5.406999901050001
6.6735 5.40454451977
6.674 5.402787652130001
6.6745 5.401364166
6.675 5.400115308279999
6.6755 5.39898816127
6.676 5.3979986002799984
6.6765 5.397226001860001
6.677 5.39676561787
6.6775 5.39677090964
6.678 5.39744296443
6.6785 5.399104580210001
6.679 5.402332559910001
6.6795 5.408264634079999
6.68 5.41911805435
6.6805 5.43895160831
6.681 5.47331636269
6.6815 5.52506458152
6.682 5.586269193340001
6.6825 5.63705431003
6.683 5.65777688135
6.6835 5.640700339560001
6.684 5.59352421001
6.6845 5.53567458037
6.685 5.484926506070001
6.6855 5.4476248193400005
6.686 5.42240424352
6.6865 5.40621142732
6.687 5.396262899720001
6.6875 5.39028849139
6.688 5.38665833717
6.6885 5.38432995837
6.689 5.38270538498
6.6895 5.38145123549
6.69 5.380398173260001
6.6905 5.37946152997
6.691 5.378636013850001
6.6915 5.37796925083
6.692 5.37759353516
6.6925 5.377741704720001
6.693 5.3788265175699985
6.6935 5.38149886142
6.694 5.3867059631
6.6945 5.39547971776
6.695 5.408238175230001
6.6955 5.42363193416
6.696 5.43825309467
6.6965 5.44805345271
6.697 5.450514125760001
6.6975 5.445571612579999
6.698 5.43513095037
6.6985 5.42207086201
6.699 5.409259486839999
6.6995 5.3985965702900005
6.7 5.390674790599999
6.7005 5.38512901564
6.701 5.381334816550001
6.7015 5.378720682169999
6.702 5.37690560506
6.7025 5.37561441318
6.703 5.374661894580002
6.7035 5.3739263385500005
6.704 5.37333895208
6.7045 5.372878568090001
6.705 5.372534603040001
6.7055 5.372322932239999
6.706 5.372270014539999
6.7065 5.3724287676400015
6.707 5.372915610479999
6.7075 5.373884004390001
6.708 5.375545620169999
6.7085 5.3781809216299985
6.709 5.382213250370001
6.7095 5.38821940932
6.71 5.396860869730001
6.7105 5.40847101311
6.711 5.422213739799999
6.7115 5.4354431648
6.712 5.4440581663600005
6.7125 5.44440742318
6.713 5.435580750819999
6.7135 5.42038278738
6.714 5.40413176171
6.7145 5.391891897700002
6.715 5.385928072909999
6.7155 5.385224267499999
6.716 5.387208681249999
6.7165 5.389748730849999
6.717 5.39186543885
6.7175 5.39343180277
6.718 5.394643618100001
6.7185 5.39569668033
6.719 5.39671799194
6.7195 5.39776047063
6.72 5.398845283480001
6.7205 5.39998301403
6.721 5.4011948293600005
6.7215 5.402480729470001
6.722 5.403856589669998
6.7225 5.405327701729999
6.723 5.406904649190001
6.7235 5.408629766210001
6.724 5.410540095179999
6.7245 5.41270972088
6.725 5.41523389517
6.725 5.41523389517
6.7255 5.41822374522
6.726 5.42175864758
6.7265 5.425838602250001
6.727 5.430352482060001
6.7275 5.4350991997500016
6.728 5.439814166820001
6.7285 5.44422221123
6.729 5.4480375774
6.7295 5.4510009686
6.73 5.45289013049
6.7305 5.45358864413
6.731 5.45318646961
6.7315 5.452038155520001
6.732 5.45066229532
6.7325 5.449535148309999
6.733 5.4489371783000005
6.7335 5.4489371783000005
6.734 5.4494398964499995
6.7345 5.45029187142
6.735 5.45132905834
6.7355 5.452445621810001
6.736 5.45357276882
6.7365 5.454678748750001
6.737 5.45577414514
6.7375 5.45689600038
6.738 5.45810252394
6.7385 5.4594678006
6.739 5.4610553316
6.7395 5.462955077029998
6.74 5.465235829899998
6.7405 5.467961091449999
6.741 5.4711626123
6.7415 5.474819225369999
6.742 5.47885155411
6.7425 5.48307967834
6.743 5.48726546841
6.7435 5.4911390440500005
6.744 5.49447285915
6.7445 5.49715049477
6.745 5.499166659140001
6.7455 5.500590145269999
6.746 5.501447412010001
6.7465 5.5017225840499995
6.747 5.5013892025399995
6.7475 5.5005583946500005
6.748 5.4994365394099995
6.7485 5.498224724080001
6.749 5.497018200519999
6.7495 5.49584871935
6.75 5.494705697030001
6.7505 5.493605008870001
6.751 5.4925942808
6.7515 5.491747597599999
6.752 5.491160211129999
6.7525 5.49091678971
6.753 5.491107293429999
6.7535 5.491774056450001
6.754 5.4929012034600015
6.7545 5.494367023750001
6.755 5.495954554750001
6.7555 5.49733041495
6.756 5.498161222839999
6.7565 5.498230015850001
6.757 5.4976426293800005
6.7575 5.49676948733
6.758 5.495970430059999
6.7585 5.49542537775
6.759 5.49512903863
6.7595 5.494975577299999
6.76 5.49484857482
6.7605 5.494673946409999
6.761 5.4943987743700005
6.7615 5.494033642239999
6.762 5.493599717100001
6.7625 5.49317108373
6.763 5.49283770222
6.7635 5.492726575050001
6.764 5.493022914170001
6.7645 5.494044225780001
6.765 5.496309103339999
6.7655 5.500531935799999
6.766 5.5073847779500005
6.7665 5.5169787569599995
6.767 5.528419563700001
6.7675 5.53991328814
6.768 5.5491315514799995
6.7685 5.553693057220001
6.769 5.5520208579
6.7695 5.5444060008700005
6.77 5.5332139073199995
6.7705 5.521587888629999
6.771 5.51174519643
6.7715 5.504421386750001
6.772 5.49928836985
6.7725 5.4956952580200005
6.773 5.493049373020001
6.7735 5.49093266502
6.774 5.489085837290001
6.7745 5.48736601204
6.775 5.4857149798
6.7755 5.484111573490002
6.776 5.482582251960001
6.7765 5.4811640576
6.777 5.47990990811
6.7775 5.4788885965
6.778 5.4781953746299985
6.7785 5.47798370383
6.779 5.478444087819999
6.7795 5.47980936448
6.78 5.482264745759999
6.7805 5.485810231660001
6.781 5.48999602173
6.7815 5.493742594889999
6.782 5.4956952580200005
6.7825 5.49516608102
6.783 5.492753033900001
6.7835 5.48968909907
6.784 5.486799792650001
6.7845 5.4843285360600005
6.785 5.482333538770001
6.7855 5.48085184317
6.786 5.47988874103
6.7865 5.479333105179999
6.787 5.479063224910001
6.7875 5.4789944318999995
6.788 5.479079100219999
6.7885 5.4793119380999995
6.789 5.479708820850001
6.7895 5.480306790859999
6.79 5.48115876583
6.7905 5.482307079919999
6.791 5.48379406729
6.7915 5.485598560859999
6.792 5.487635892309998
6.7925 5.48968909907
6.793 5.491435383170001
6.7935 5.49245669478
6.794 5.492414360620001
6.7945 5.49119725352
6.795 5.4890487948999995
6.7955 5.486445244060001
6.796 5.483884027379999
6.7965 5.481672067519999
6.797 5.479894032800002
6.7975 5.478491713749999
6.798 5.477359274970001
6.7985 5.476422631680001
6.799 5.475618282639998
6.7995 5.47493035254
6.8 5.474380008460002
6.8005 5.47398841748
6.801 5.473792621990001
6.8015 5.473845539690001
6.802 5.474200088280001
6.8025 5.47495681139
6.803 5.47623212796
6.8035 5.47817420755
6.804 5.48091534441
6.8045 5.48448728916
6.805 5.488789498170001
6.8055 5.4935944253299995
6.806 5.49864277391
6.8065 5.50360645417
6.807 5.507972164420001
6.8075 5.5109620144700004
6.808 5.51168698696
6.8085 5.509559695419999
6.809 5.504754768259999
6.8095 5.498304100629999
6.81 5.49163647043
6.8105 5.485894899979999
6.811 5.481597982739999
6.8115 5.478682217469999
6.812 5.476824806200001
6.8125 5.4756606168
6.813 5.474866851299999
6.8135 5.474210671819999
6.814 5.473575659419999
6.8145 5.472935355249999
6.815 5.47236384409
6.8155 5.472041046119998
6.816 5.472273883999999
6.8165 5.473559784110001
6.817 5.4767083872599995
6.8175 5.4830585112599985
6.818 5.494647487560001
6.8185 5.514094742309999
6.819 5.543643985989999
6.8195 5.583009463020001
6.82 5.6270634482699995
6.8205 5.66566691042
6.821 5.68728908264
6.8215 5.68440506799
6.822 5.65718420311
6.8225 5.61338951459
6.823 5.564715814130001
6.8235 5.52149263677
6.824 5.489149338530001
6.8245 5.4680933857000005
6.825 5.45591702293
6.825 5.45591702293
6.8255 5.44960923309
6.826 5.44672521844
6.8265 5.445666864439999
6.827 5.44548165249
6.8275 5.445635113820001
6.828 5.44580974223
6.8285 5.4458256175400015
6.829 5.445582196120001
6.8295 5.44504772735
6.83 5.444269837159999
6.8305 5.443386111569999
6.831 5.442650555540001
6.8315 5.44253942837
6.832 5.44375653547
6.8325 5.44711151765
6.833 5.45296950704
6.8335 5.460314483799999
6.834 5.46631005921
6.8345 5.46752187454
6.835 5.4622353963100005
6.8355 5.451762983479999
6.836 5.43934319929
6.8365 5.42794472671
6.837 5.419054553109999
6.8375 5.412783805659999
6.838 5.408587432050001
6.8385 5.40583041988
6.839 5.404015342770001
6.8395 5.402798235670001
6.84 5.401972719550002
6.8405 5.401395916619999
6.841 5.400983158560002
6.8415 5.40069740298
6.842 5.4005439416500005
6.8425 5.40062860997
6.843 5.4011948293600005
6.8435 5.402798235670001
6.844 5.4065765594499995
6.8445 5.41458829923
6.845 5.430008517009999
6.8455 5.45641444931
6.846 5.49514491394
6.8465 5.540685886560001
6.847 5.57792407205
6.8475 5.58861344745
6.848 5.56592762946
6.8485 5.5211962976499995
6.849 5.473903749160001
6.8495 5.437485788020001
6.85 5.414810553570001
6.8505 5.402517771859999
6.851 5.396252316179999
6.8515 5.3929343763899995
6.852 5.39090762848
6.8525 5.389383598719999
6.853 5.38803948914
6.8535 5.386737713720001
6.854 5.385446521840001
6.8545 5.384197664120001
6.855 5.3830493500299985
6.8555 5.38213916559
6.856 5.381705240449999
6.8565 5.382250292759999
6.857 5.38472684112
6.8575 5.390764750690001
6.858 5.402475437700001
6.8585 5.42116596934
6.859 5.44510064505
6.8595 5.4679557996799995
6.86 5.48054492051
6.8605 5.476470257610001
6.861 5.45774797535
6.8615 5.433543419369999
6.862 5.412773222119999
6.8625 5.39902520366
6.863 5.3914579725600005
6.8635 5.387838401880001
6.864 5.38632495566
6.8645 5.3858010704299994
6.865 5.38565819264
6.8655 5.3855999831700005
6.866 5.385488856000001
6.8665 5.385271893429999
6.867 5.38499142962
6.8675 5.38473742466
6.868 5.38472684112
6.8685 5.38536185352
6.869 5.387436227360001
6.8695 5.39248986771
6.87 5.4031474924900005
6.8705 5.4228011262699995
6.871 5.45320234492
6.8715 5.48991664518
6.872 5.5206935795000005
6.8725 5.532367224119999
6.873 5.521206881190001
6.8735 5.494996744380001
6.874 5.465389291230001
6.8745 5.43998879523
6.875 5.42117126111
6.8755 5.408587432050001
6.876 5.40096728325
6.8765 5.396892620349999
6.877 5.39516221156
6.8775 5.3948923312899995
6.878 5.395527343690001
6.8785 5.39672328371
6.879 5.398289647629999
6.8795 5.400131183589999
6.88 5.40220026566
6.8805 5.40451806092
6.881 5.40711102822
6.8815 5.41003737703
6.882 5.41336060859
6.8825 5.417165391219998
6.883 5.421536393239999
6.8835 5.4265212405800005
6.884 5.431992930760001
6.8845 5.437517538639999
6.885 5.442385967039999
6.8855 5.445947328250001
6.886 5.447899991379999
6.8865 5.4482809988200005
6.887 5.447286146060001
6.8875 5.445328191160001
6.888 5.44310564776
6.8885 5.441359363660001
6.889 5.44052855577
6.8895 5.44065555825
6.89 5.44154457561
6.8905 5.442946894660001
6.891 5.444672011679999
6.8915 5.446619383040001
6.892 5.44874138281
6.8925 5.451048594530001
6.893 5.45359922767
6.8935 5.45652028471
6.894 5.46003931176
6.8945 5.464405022010001
6.895 5.46978146033
6.8955 5.47594637238
6.896 5.48212715974
6.8965 5.487101423540001
6.897 5.489826685090001
6.8975 5.490075398280001
6.898 5.48858311914
6.8985 5.486503453530001
6.899 5.48476775297
6.8995 5.48383110968
6.9 5.4837570249
6.9005 5.48442378792
6.901 5.48565677033
6.9015 5.48731309434
6.902 5.48926575747
6.9025 5.491430091400001
6.903 5.49375317843
6.9035 5.4961926843999995
6.904 5.49872215046
6.9045 5.50135216015
6.905 5.504119755859999
6.9055 5.50713606476
6.906 5.510575715259999
6.9065 5.5146980040899996
6.907 5.51984160453
6.9075 5.52630814747
6.908 5.534118799990002
6.9085 5.5426385496899995
6.909 5.5503804092
6.9095 5.55549225902
6.91 5.556709366119999
6.9105 5.554015855189999
6.911 5.548538873240001
6.9115 5.542040579679999
6.912 5.536182590289999
6.9125 5.531975633139999
6.913 5.52961021195
6.9135 5.528763528750001
6.914 5.5289857830899996
6.9145 5.52991184284
6.915 5.531324745429999
6.9155 5.53309748838
6.916 5.53515069514
6.9165 5.53742615624
6.917 5.53989212106
6.9175 5.54252213075
6.918 5.545342644160001
6.9185 5.548369536599998
6.919 5.55161339161
6.9195 5.555000124409999
6.92 5.55837627367
6.9205 5.561540752130001
6.921 5.56428188899
6.9215 5.566382721679999
6.922 5.567652746480001
6.9225 5.5681025469300005
6.923 5.568012586839999
6.9235 5.567726831259999
6.924 5.56758395347
6.9245 5.5679543773699995
6.925 5.5693937388100005
6.925 5.5693937388100005
6.9255 5.572939224709999
6.926 5.5806281665199995
6.9265 5.59679981564
6.927 5.630667143640001
6.9275 5.700269794449999
6.928 5.83277571525
6.9285 6.04354162258
6.929 6.29230773028
6.9295 6.498067623189999
6.93 6.624720846370001
6.9305 6.692735966180002
6.931 6.73273116384
6.9315 6.763613933560001
6.932 6.79175027465
6.9325 6.812668641460001
6.933 6.81053076638
6.9335 6.754940722530001
6.934 6.60106663447
6.9345 6.32648727271
6.935 6.01017701273
6.9355 5.77802177106
6.936 5.655781884059999
6.9365 5.60092210447
6.937 5.577125014780001
6.9375 5.566488557079999
6.938 5.561524876819999
6.9385 5.559217665099999
6.939 5.5583709819000005
6.9395 5.558550902080001
6.94 5.5596515902400006
6.9405 5.56168362992
6.941 5.5645623528
6.9415 5.56788558436
6.942 5.57079605786
6.9425 5.5721930851399994
6.943 5.571335818400001
6.9435 5.568340676580001
6.944 5.564096677039999
6.9445 5.5596621737800005
6.945 5.55578859814
6.9455 5.552788164549999
6.946 5.55065028947
6.9465 5.549226803340001
6.947 5.54838541191
6.9475 5.54807848925
6.948 5.54840657899
6.9485 5.54972422972
6.949 5.55295220942
6.9495 5.56032364503
6.95 5.577119723009999
6.9505 5.61559089091
6.951 5.702375918910001
6.9515 5.883380911760001
6.952 6.18059846558
6.9525 6.477165131690001
6.953 6.62393237264
6.9535 6.65110031982
6.954 6.637997897299999
6.9545 6.619751874340001
6.955 6.604913751260001
6.9555 6.5940973733799995
6.956 6.5862920126299995
6.9565 6.58039168908
6.957 6.57543859236
6.9575 6.57064424874
6.958 6.56542127175
6.9585 6.55950507289
6.959 6.5530014875600004
6.9595 6.54628623143
6.96 6.5396873942400005
6.9605 6.533146766520001
6.961 6.52605579472
6.9615 6.51737200015
6.962 6.50569306376
6.9625 6.4888705269299995
6.963 6.46287735269
6.9635 6.42020981118
6.964 6.348490452369998
6.9645 6.23256364698
6.965 6.068132477770001
6.9655 5.883624333179999
6.966 5.7303164645099995
6.9665 5.63436609087
6.967 5.585205547569999
6.9675 5.56259910613
6.968 5.55267703738
6.9685 5.54845420492
6.969 5.54680317268
6.9695 5.546332205149999
6.97 5.54639041462
6.9705 5.546644419580001
6.971 5.546909008079999
6.9715 5.54708363649
6.972 5.54712067888
6.9725 5.547025427019999
6.973 5.54682963153
6.9735 5.546607377190001
6.974 5.54646979117
6.9745 5.546586210110001
6.975 5.54716830481
6.9755 5.548485955540001
6.976 5.550856668500001
6.9765 5.5546455758199995
6.977 5.560207226090001
6.9775 5.567668621789999
6.978 5.57667521433
6.9785 5.5862850686500005
6.979 5.594915945520001
6.9795 5.600514638180001
6.98 5.6010808575699995
6.9805 5.595603875620001
6.981 5.5848404154399995
6.9815 5.57109768875
6.982 5.557037455860001
6.9825 5.54448008565
6.983 5.53405529875
6.9835 5.52562021737
6.984 5.51875679168
6.9845 5.51305755539
6.985 5.50818912699
6.9855 5.50390808506
6.986 5.50003450942
6.9865 5.49646256467
6.987 5.49311816603
6.9875 5.48996956288
6.988 5.4870379223
6.9885 5.48440262084
6.989 5.482227703370001
6.9895 5.48079892547
6.99 5.480592546440001
6.9905 5.48241291532
6.991 5.48764118408
6.9915 5.498579272670001
6.992 5.518926128320001
6.9925 5.5541375659000005
6.993 5.609510647180001
6.9935 5.68157397104
6.994 5.748551903930001
6.9945 5.779725720999999
6.995 5.7570981124800005
6.9955 5.687257332019999
6.996 5.60169999466
6.9965 5.534245802469999
6.997 5.49388547268
6.9975 5.472390302939998
6.998 5.461245835320001
6.9985 5.45551484841
6.999 5.45255145721
6.9995 5.45096392621
7.0 5.45003257469
7.0005 5.44938168698
7.001 5.448831342899999
7.0015 5.448302165899999
7.002 5.44779415598
7.0025 5.44742373208
7.003 5.447656569959999
7.0035 5.4499373228299985
7.004 5.4583829877499985
7.0045 5.48184669593
7.005 5.530721483650001
7.0055 5.60027650853
7.006 5.660523309979999
7.0065 5.6809283751
7.007 5.65582421822
7.0075 5.60352036354
7.008 5.54961310255
7.0085 5.50808329159
7.009 5.47923256155
7.0095 5.4591714614799995
7.01 5.444994809650001
7.0105 5.43508861621
7.011 5.428452736630001
7.0115 5.4244362831999995
7.012 5.42275879211
7.0125 5.423504931679999
7.013 5.42693399864
7.0135 5.432934865819999
7.014 5.44024280019
7.0145 5.446280709760001
7.015 5.448191038729999
7.0155 5.4443915478700005
7.016 5.4354696236499995
7.0165 5.423880647350001
7.017 5.41269384557
7.0175 5.40389363206
7.018 5.397659927
7.0185 5.39310371303
7.019 5.38934126456
7.0195 5.3859386564500005
7.02 5.38275830268
7.0205 5.37981607856
7.021 5.377143734710001
7.0215 5.374799480599999
7.022 5.372836233930001
7.0225 5.371322787709999
7.023 5.3703861444199985
7.0235 5.370306767870001
7.024 5.37177787993
7.0245 5.37620709142
7.025 5.38541477122
7.025 5.38541477122
7.0255 5.399469712339999
7.026 5.41363578063
7.0265 5.41982715153
7.027 5.4133870674399995
7.0275 5.397199543009999
7.028 5.378408467740001
7.0285 5.36230031986
7.029 5.3500763311599995
7.0295 5.34086865136
7.03 5.33367184416
7.0305 5.32786677247
7.031 5.32307772062
7.0315 5.3190453918800005
7.032 5.3155845743
7.0325 5.3125523900900005
7.033 5.309858879160001
7.0335 5.30746699912
7.034 5.3054085005900005
7.0345 5.3037733436600005
7.035 5.302746740279999
7.0355 5.30255623656
7.036 5.303408211530001
7.0365 5.305424375899999
7.037 5.308535936659999
7.0375 5.31236188637
7.038 5.3161190430700005
7.0385 5.318685551519999
7.039 5.31906655896
7.0395 5.317050394589999
7.04 5.313404365059999
7.0405 5.30936145278
7.041 5.30581067511
7.0415 5.302937244
7.042 5.300460695639999
7.0425 5.29810056622
7.043 5.2958462721999995
7.0435 5.293935943229999
7.044 5.2925971254199995
7.0445 5.291956821249999
7.045 5.292046781340001
7.0455 5.292978132860001
7.046 5.29517950918
7.0465 5.299862725629999
7.047 5.30996471456
7.0475 5.33174034811
7.048 5.376191216109999
7.0485 5.4565890777199995
7.049 5.577775902490001
7.0495 5.72468602123
7.05 5.868765043019999
7.0505 5.988184416609999
7.051 6.0771284867699995
7.0515 6.14073556217
7.052 6.18773177154
7.0525 6.226531029180001
7.053 6.26406555379
7.0535 6.305224940849999
7.054 6.35183485101
7.0545 6.401873828129999
7.055 6.45043640142
7.0555 6.492220217340001
7.056 6.5236321640599995
7.0565 6.542952416329999
7.057 6.5489585752799995
7.0575 6.53881425219
7.058 6.505470809420001
7.0585 6.43419066752
7.059 6.300266552359999
7.0595 6.08126135914
7.06 5.802152242260001
7.0605 5.553645431290001
7.061 5.39776047063
7.0615 5.31850563134
7.062 5.27983337618
7.0625 5.25967173248
7.063 5.248029838480002
7.0635 5.24055785924
7.064 5.235234338620001
7.0645 5.2310432567800005
7.065 5.227460728489999
7.0655 5.2242168734800005
7.066 5.221163522190001
7.0665 5.218237173380001
7.067 5.215432535280001
7.0675 5.212786650280001
7.068 5.21041064555
7.0685 5.208505608350001
7.069 5.20743137904
7.0695 5.20774359347
7.07 5.210177807669999
7.0705 5.2154589941300005
7.071 5.22390995082
7.0715 5.234922124190001
7.072 5.24675452191
7.0725 5.25717930881
7.073 5.26521221567
7.0735 5.27266302783
7.074 5.28272797437
7.0745 5.294586830939999
7.075 5.3012438776
7.0755 5.295608142550001
7.076 5.276737690730001
7.0765 5.24958561886
7.077 5.22107885387
7.0775 5.196620292929999
7.078 5.17850656422
7.0785 5.166377827379999
7.079 5.1586200925600005
7.0795 5.153624661680001
7.08 5.15026438773
7.0805 5.147861924149999
7.081 5.14605213881
7.0815 5.144596902060001
7.082 5.143348044340001
7.0825 5.14222089733
7.083 5.1412842540399994
7.0835 5.14079211943
7.084 5.14124191988
7.0845 5.143263376020001
7.085 5.147189869360001
7.0855 5.15225938502
7.086 5.156207045440001
7.0865 5.156265254910001
7.087 5.151047569690001
7.0875 5.1412842540399994
7.088 5.128975597019999
7.0885 5.116063678219999
7.089 5.10389260722
7.0895 5.093266733059999
7.09 5.08463585619
7.0905 5.078042310770001
7.091 5.073200341220001
7.0915 5.069644271779999
7.092 5.066961344389999
7.0925 5.06487109524
7.093 5.06325710539
7.0935 5.062114083070001
7.094 5.061521404830001
7.0945 5.06163782377
7.095 5.06266442715
7.0955 5.064738800990001
7.096 5.0678239029
7.0965 5.07162339376
7.097 5.075608096570002
7.0975 5.07909008123
7.098 5.08141316826
7.0985 5.08207463951
7.099 5.08072523816
7.0995 5.077137418099999
7.1 5.07138526411
7.1005 5.06416199806
7.101 5.05669001882
7.1015 5.0500170968499996
7.102 5.0444713218900015
7.1025 5.039793397209999
7.103 5.03561289891
7.1035 5.031638779640001
7.104 5.027722869839999
7.1045 5.023775209420001
7.105 5.01978521484
7.1055 5.01577934495
7.106 5.011815809220001
7.1065 5.007958108889999
7.107 5.004253869890001
7.1075 5.000756009919999
7.108 4.997506863140001
7.1085 4.994543471939999
7.109 4.9918975869399995
7.1095 4.98957979168
7.11 4.98757421085
7.1105 4.985843802060001
7.111 4.9843197723
7.1115 4.982928036789999
7.112 4.981573343670001
7.1125 4.98013398223
7.113 4.97848294999
7.1135 4.97655145394
7.114 4.974360661160001
7.1145 4.97197407289
7.115 4.969492232760001
7.1155 4.966962766700001
7.116 4.964417425329999
7.1165 4.9618456251100005
7.117 4.95926324135
7.1175 4.956670274049999
7.118 4.95409318206
7.1185 4.95156900777
7.119 4.949145377110001
7.1195 4.946891083090001
7.12 4.944880210489999
7.1205 4.943239761789999
7.121 4.94212849009
7.1215 4.9417051484900005
7.122 4.9420438217700005
7.1225 4.942980465060001
7.123 4.94402294375
7.1235 4.944509786590001
7.124 4.943901233039999
7.1245 4.942017362919999
7.125 4.938990470479999
7.125 4.938990470479999
7.1255 4.935106311299999
7.126 4.93070885043
7.1265 4.926099718760001
7.127 4.921548796559999
7.1275 4.917267754629999
7.128 4.913399470759999
7.1285 4.9100233215
7.129 4.9071445986199995
7.1295 4.90471038442
7.13 4.902651885890001
7.1305 4.900905601790002
7.131 4.899423906190001
7.1315 4.898169756699999
7.132 4.897100819159999
7.1325 4.896201218260001
7.133 4.895449786920001
7.1335 4.894846525140001
7.134 4.89439672469
7.1345 4.89411096911
7.135 4.89401042548
7.1355 4.89411626088
7.136 4.894454934160001
7.1365 4.89505819594
7.137 4.89597896392
7.1375 4.89725428049
7.138 4.898862978569999
7.1385 4.900693930989999
7.139 4.90255663403
7.1395 4.90416533211
7.14 4.9051972272599995
7.1405 4.9053453968200005
7.141 4.90438229468
7.1415 4.9022867537599994
7.142 4.89930748725
7.1425 4.895873128519999
7.143 4.89244406156
7.1435 4.889380126729999
7.144 4.88685595244
7.1445 4.8848927057700005
7.145 4.88341630194
7.1455 4.8823261973199985
7.146 4.881532431819999
7.1465 4.880945045350001
7.147 4.8805111202099996
7.1475 4.8801459880800016
7.148 4.87975968887
7.1485 4.8792305118699995
7.149 4.87842616283
7.1495 4.87720376396
7.15 4.875452188090001
7.1505 4.873107933980001
7.151 4.870202752249999
7.1515 4.8668371865300015
7.152 4.86316469815
7.1525 4.85937049906
7.153 4.855576299970001
7.1535 4.85188264451
7.154 4.84835303392
7.1545 4.84502451059
7.155 4.841960575760001
7.1555 4.83923531421
7.156 4.837023354349999
7.1565 4.83566336946
7.157 4.83590679088
7.1575 4.839351733149999
7.158 4.849369053760001
7.1585 4.8723459191
7.159 4.918035061279999
7.1595 4.99510439956
7.16 5.098833675099999
7.1605 5.20162101558
7.161 5.26393160733
7.1615 5.25869275503
7.162 5.1868781443600005
7.1625 5.077386131289999
7.163 4.96974623772
7.1635 4.889290166640001
7.164 4.83915064589
7.1645 4.8108502599300005
7.165 4.795213079579999
7.1655 4.786105943410001
7.166 4.780195036320001
7.1665 4.77581874253
7.167 4.7721991718500005
7.1675 4.76897119215
7.168 4.765991925640001
7.1685 4.7632296217
7.169 4.760731906260001
7.1695 4.758625781799998
7.17 4.757159961509999
7.1705 4.7567207446
7.171 4.757821432759999
7.1715 4.7609541606
7.172 4.76614538697
7.1725 4.772469052119999
7.173 4.777924866989999
7.1735 4.78015270216
7.174 4.777713196190001
7.1745 4.770823311649999
7.175 4.761070579540001
7.1755 4.750434121840001
7.176 4.7403850506100005
7.1765 4.73164833834
7.177 4.724319236890001
7.1775 4.718196658999999
7.178 4.713000140860001
7.1785 4.708470385739999
7.179 4.70442747346
7.1795 4.700754985080001
7.18 4.6973841275899995
7.1805 4.69428315037
7.181 4.69142559457
7.1815 4.68879558488
7.182 4.6863454953699994
7.1825 4.68399594949
7.183 4.68162523653
7.1835 4.67909577047
7.184 4.6762593817499996
7.1845 4.67301023497
7.185 4.66931657951
7.1855 4.66520487422
7.186 4.660733328569999
7.1865 4.65600777796
7.187 4.65111818248
7.1875 4.646175669300001
7.188 4.641238447890001
7.1885 4.6363329770999995
7.189 4.631469840469999
7.1895 4.626638454460001
7.19 4.6218652779200005
7.1905 4.6171661861599995
7.191 4.61259938865
7.1915 4.6082178030900005
7.192 4.604084930719998
7.1925 4.60023781393
7.193 4.596692328030001
7.1935 4.593459056560001
7.194 4.59052741598
7.1945 4.58788682275
7.195 4.585463192090001
7.1955 4.5830713120499995
7.196 4.58042013528
7.1965 4.5772186144299996
7.197 4.573360914100001
7.1975 4.56899520385
7.198 4.56443369811
7.1985 4.55995686069
7.199 4.55569698584
7.1995 4.5517175748000005
7.2 4.548039794649999
7.2005 4.5446795207
7.201 4.5416420447200005
7.2015 4.5389167831699995
7.202 4.5364931525099985
7.2025 4.534365860970001
7.203 4.532545492090001
7.2035 4.5310796718
7.204 4.530042484880002
7.2045 4.529523891419999
7.205 4.529545058499999
7.2055 4.53001602603
7.206 4.530740998520002
7.2065 4.531460679239999
7.207 4.53204277394
7.2075 4.532487282620001
7.208 4.532857706519999
7.2085 4.533132878560001
7.209 4.53327046458
7.2095 4.53322283865
7.21 4.53297941723
7.2105 4.532513741469999
7.211 4.531794060750001
7.2115 4.530788624450001
7.212 4.529529183189999
7.2125 4.52811098883
7.213 4.52673512863
7.2135 4.525623856930001
7.214 4.524962385679999
7.2145 4.52489888444
7.215 4.5255973980799995
7.2155 4.527354265719999
7.216 4.53074629029
7.2165 4.53692707765
7.217 4.54824617368
7.2175 4.569466171379999
7.218 4.610149299140001
7.2185 4.688001819379999
7.219 4.829842422460001
7.2195 5.06006087631
7.22 5.369904593350001
7.2205 5.698952143720001
7.221 5.97412418372
7.2215 6.163236168209999
7.222 6.27635304373
7.2225 6.3378910370599995
7.223 6.36894843519
7.2235 6.38329971543
7.224 6.388924866940001
7.2245 6.39015255758
7.225 6.389252956679999
7.225 6.389252956679999
7.2255 6.3873902536400005
7.226 6.38514654316
7.2265 6.382765246660001
7.227 6.38033632423
7.2275 6.377854484100001
7.228 6.375309142730001
7.2285 6.372684424810001
7.229 6.36996445503
7.2295 6.367133358080001
7.23 6.36406942325
7.2305 6.3604233937200005
7.231 6.355121040179999
7.2315 6.345114303109999
7.232 6.3221850637
7.2325 6.2664415585199995
7.233 6.13966133286
7.2335 5.89999706956
7.234 5.561890008950001
7.2345 5.221936120610001
7.235 4.96512123074
7.2355 4.80251572218
7.236 4.707920041659999
7.2365 4.65540980795
7.237 4.62870224476
7.2375 4.61972740284
7.238 4.62646382605
7.2385 4.6523723319700006
7.239 4.707544325990001
7.2395 4.811098973119999
7.24 4.9904264748800005
7.2405 5.26400040034
7.241 5.60039292747
7.2415 5.90914653989
7.242 6.118748257819999
7.2425 6.230108265700001
7.243 6.27936406086
7.2435 6.29746191426
7.244 6.301817040970001
7.2445 6.3006846021900005
7.245 6.297652417980001
7.2455 6.294143974470001
7.246 6.29067257335
7.2465 6.28739167595
7.247 6.284338324660001
7.2475 6.28155485364
7.248 6.279078305280001
7.2485 6.276940430200001
7.249 6.2751412284
7.2495 6.273648949259999
7.25 6.2724318421600005
7.2505 6.2714528647100005
7.251 6.270685558060001
7.2515 6.270145797520001
7.252 6.26986004194
7.2525 6.26991825141
7.253 6.270431553100001
7.2535 6.27157986719
7.254 6.273633073949999
7.2545 6.276961597280001
7.255 6.2818935269199985
7.2555 6.28835477809
7.256 6.29524466263
7.2565 6.3001183828
7.257 6.30013425811
7.2575 6.294503814829999
7.258 6.28607931699
7.2585 6.27897246988
7.259 6.274670260870001
7.2595 6.27180212153
7.26 6.26892339865
7.2605 6.265864755590001
7.261 6.26303365864
7.2615 6.260668237450001
7.262 6.258768492020001
7.2625 6.25729208819
7.263 6.256223150649999
7.2635 6.25560930533
7.264 6.2555458040900005
7.2645 6.2561914000300005
7.265 6.2576836791699995
7.2655 6.25982155425
7.266 6.260964576569999
7.2665 6.2559321033
7.267 6.236315511910001
7.2675 6.20106174017
7.268 6.168871903259999
7.2685 6.164966577
7.269 6.193812015270001
7.2695 6.233394454870001
7.27 6.258731449630001
7.2705 6.26567954364
7.271 6.26367925458
7.2715 6.260033225049999
7.272 6.257112168009999
7.2725 6.25505896125
7.273 6.253561390340001
7.2735 6.25236545032
7.274 6.2513547222499986
7.2745 6.25050803905
7.275 6.24985185957
7.2755 6.2494761439
7.276 6.24950260275
7.2765 6.25012703161
7.277 6.25167752022
7.2775 6.25461974434
7.278 6.25956754929
7.2785 6.267489328979999
7.279 6.279887946090001
7.2795 6.298044008960001
7.28 6.3201583157900005
7.2805 6.33936744089
7.281 6.347072258010001
7.2815 6.33968494709
7.282 6.321094959080001
7.2825 6.29885364977
7.283 6.27905184643
7.2835 6.264208431579999
7.284 6.254143485040001
7.2845 6.24758169024
7.285 6.24322127176
7.2855 6.24012558631
7.286 6.2377284145
7.2865 6.235722833670001
7.287 6.233976549570001
7.2875 6.232436644499999
7.288 6.231129577309999
7.2885 6.230118849240001
7.289 6.22958438047
7.2895 6.229817218350001
7.29 6.23123012094
7.2905 6.23421997099
7.291 6.23880793558
7.2915 6.24427962576
7.292 6.24908455292
7.2925 6.25139176464
7.293 6.249989445590001
7.2935 6.245036348869999
7.294 6.2378660005199995
7.2945 6.230113557470001
7.295 6.222990835049999
7.2955 6.21705346911
7.296 6.21239671151
7.2965 6.20882476676
7.297 6.206067754590001
7.2975 6.203855794730001
7.298 6.20197721638
7.2985 6.200283849980001
7.299 6.198712194289999
7.2995 6.1972357904600015
7.3 6.19590226442
7.3005 6.194806868030001
7.301 6.194118937930001
7.3015 6.194060728460001
7.302 6.19495503759
7.3025 6.19719874807
7.303 6.201162283800001
7.3035 6.206967355490002
7.304 6.2141218285300015
7.3045 6.22122867564
7.305 6.226192355900001
7.3055 6.22708137326
7.306 6.223001418589999
7.3065 6.2144922524299995
7.307 6.20334778481
7.3075 6.191959895769998
7.308 6.1822706649
7.3085 6.17504739885
7.309 6.170014925580001
7.3095 6.166464147909999
7.31 6.16373359459
7.3105 6.1613787569400005
7.311 6.15918267239
7.3115 6.157055380850001
7.312 6.15498100701
7.3125 6.15302834388
7.313 6.15132968571
7.3135 6.15005436914
7.314 6.14941406497
7.3145 6.149599276919999
7.315 6.150678798
7.3155 6.15239333148
7.316 6.153890902390001
7.3165 6.153875027080001
7.317 6.151393186950002
7.3175 6.14655650917
7.318 6.1402751781800005
7.3185 6.13352817143
7.319 6.126955793089999
7.3195 6.121013135380001
7.32 6.11605474689
7.3205 6.112265839570001
7.321 6.1096040792599995
7.3215 6.1078683787
7.322 6.1068259000100005
7.3225 6.10625968062
7.323 6.106010967430001
7.3235 6.10597921681
7.324 6.106137969909999
7.3245 6.10654014443
7.325 6.107397411170001
7.325 6.107397411170001
7.3255 6.10910665288
7.326 6.112244672489999
7.3265 6.117472941249999
7.327 6.125421179790002
7.3275 6.136936071309999
7.328 6.152827256619999
7.3285 6.17056526966
7.329 6.1805772985
7.3295 6.172338012609999
7.33 6.14714389564
7.3305 6.11761581904
7.331 6.0942896968800016
7.3315 6.07936161371
7.332 6.0704555648000005
7.3325 6.064920373379999
7.333 6.06115263314
7.3335 6.058363870349999
7.334 6.05621011996
7.3345 6.054522045330001
7.335 6.053204394599999
7.3355 6.052177791220001
7.336 6.05138931749
7.3365 6.05080722279
7.337 6.050495008360001
7.3375 6.05069080385
7.338 6.05201903812
7.3385 6.055717985349999
7.339 6.063618597960001
7.3395 6.07736132465
7.34 6.096385237800001
7.3405 6.11571078184
7.341 6.126511284409999
7.3415 6.121494686449998
7.342 6.1014812123099995
7.3425 6.075763210110002
7.343 6.054204539129999
7.3435 6.04032422642
7.344 6.0324606562000005
7.3445 6.027872691609999
7.345 6.02476642262
7.3455 6.022295166030001
7.346 6.020136123869999
7.3465 6.01818346074
7.347 6.016421301330001
7.3475 6.014839062100001
7.348 6.01345791013
7.3485 6.012304304270001
7.349 6.01144703753
7.3495 6.0110819054
7.35 6.0117169178
7.3505 6.01466443369
7.351 6.022877260730001
7.3515 6.04139316396
7.352 6.07438734991
7.3525 6.117139559740001
7.353 6.152234578379999
7.3535 6.1620243528800005
7.354 6.14425458922
7.3545 6.110583056710001
7.355 6.0750594047
7.3555 6.046674350420001
7.356 6.02795206816
7.3565 6.017088064349999
7.357 6.01110307248
7.3575 6.007679297290001
7.358 6.005446170350001
7.3585 6.0037475121799995
7.359 6.00231873428
7.3595 6.00108575187
7.36 6.00006444026
7.3605 5.999302425380001
7.361 5.9988790837799995
7.3615 5.9988632084699995
7.362 5.99935534308
7.3625 6.000487781860001
7.363 6.002514529770001
7.3635 6.00591184611
7.364 6.01146820461
7.3645 6.0201149567900005
7.365 6.031963229820001
7.3655 6.04459997658
7.366 6.05301389088
7.3665 6.05334727239
7.367 6.046632016259999
7.3675 6.03715445619
7.368 6.028391285070001
7.3685 6.02154902646
7.369 6.016553595579999
7.3695 6.0130398603
7.37 6.010637396719999
7.3705 6.008981072710001
7.371 6.00781159154
7.3715 6.00696490834
7.372 6.006393397180001
7.3725 6.006112933370001
7.373 6.00619230992
7.3735 6.006758529310001
7.374 6.008039137650001
7.3745 6.010446893
7.375 6.014680309
7.3755 6.021723654869999
7.376 6.032317778410001
7.3765 6.045864709610002
7.377 6.05955981037
7.3775 6.069370751950001
7.378 6.07245056209
7.3785 6.068703988929999
7.379 6.060295366399999
7.3795 6.0501351680000015
7.38 6.040594106689999
7.3805 6.03294749904
7.381 6.027459933549999
7.3815 6.02376098632
7.382 6.021305605039999
7.3825 6.01956461271
7.383 6.018157001890001
7.3835 6.016844642930001
7.384 6.015516408659999
7.3845 6.0141299649199995
7.385 6.01271177056
7.3855 6.011335910359999
7.386 6.01009763618
7.3865 6.0091133669599985
7.387 6.00850481341
7.3875 6.008367227389999
7.388 6.008742943060001
7.3885 6.009610793339999
7.389 6.01083848398
7.3895 6.01212967586
7.39 6.01300810968
7.3905 6.012939316669999
7.391 6.011664000100001
7.3915 6.009404414309999
7.392 6.006779696389999
7.3925 6.004430150509999
7.393 6.00269974172
7.3935 6.00163609595
7.394 6.00111750249
7.3945 6.00099050001
7.395 6.001128086030001
7.3955 6.00144030046
7.396 6.001858350289999
7.3965 6.00233990136
7.397 6.002847911279999
7.3975 6.003361212970002
7.398 6.003853347580001
7.3985 6.00431902334
7.399 6.004710614320001
7.3995 6.00493816043
7.4 6.004832325029999
7.4005 6.00422906325
7.401 6.00308074916
7.4015 6.00144559223
7.402 5.99940826078
7.4025 5.996979338349999
7.403 5.99417470025
7.4035 5.9910790147999995
7.404 5.987845743329999
7.4045 5.984628347169999
7.405 5.98152207818
7.4055 5.97857985406
7.406 5.975838717199999
7.4065 5.973351585299999
7.407 5.97119254314
7.4075 5.9694674261200005
7.408 5.96831911203
7.4085 5.96785343627
7.409 5.968049231760001
7.4095 5.968403780350001
7.41 5.967424802899999
7.4105 5.962900339550001
7.411 5.954486425249999
7.4115 5.9464429348499985
7.412 5.94414630667
7.4125 5.947638874870001
7.413 5.95226388185
7.4135 5.95466634543
7.414 5.95501560225
7.4145 5.95465576189
7.415 5.9543488392300015
7.4155 5.9542377120599985
7.416 5.95425358737
7.4165 5.95429592153
7.417 5.9543012133
7.4175 5.95425887914
7.418 5.95421654498
7.4185 5.95429592153
7.419 5.954719263129999
7.4195 5.955772325359999
7.42 5.95714818556
7.4205 5.9548462656100005
7.421 5.93221865709
7.4215 5.85750944823
7.422 5.731734658870001
7.4225 5.62213151863
7.423 5.583596849490001
7.4235 5.62887323361
7.424 5.74487412378
7.4245 5.87340063354
7.425 5.947585957169999
7.425 5.947585957169999
7.4255 5.96952034382
7.426 5.97087503694
7.4265 5.96798573052
7.427 5.96527634428
7.4275 5.96344010009
7.428 5.96238703786
7.4285 5.961905486790001
7.429 5.96183669378
7.4295 5.96208540697
7.43 5.962598708660001
7.4305 5.96335014
7.431 5.96428149152
7.4315 5.96527105251
7.432 5.966133611020001
7.4325 5.96667866333
7.433 5.96690620944
7.4335 5.9673189675
7.434 5.968800663100001
7.4345 5.971716428369999
7.435 5.975261914270001
7.4355 5.97824647255
7.436 5.980130342670001
7.4365 5.981077569500001
7.437 5.981426826320001
7.4375 5.981458576940001
7.438 5.981347449769999
7.4385 5.98120986375
7.439 5.981130487200001
7.4395 5.9811834049
7.44 5.981410951010001
7.4405 5.9818184173
7.441 5.982384636689999
7.4415 5.9830990256400005
7.442 5.983956292380001
7.4425 5.984967020449999
7.443 5.986178835780001
7.4435 5.98766582315
7.444 5.989544401499999
7.4445 5.991930989769998
7.445 5.994915548050002
7.4455 5.99850865988
7.446 6.002546280389999
7.4465 6.006695028070001
7.447 6.01043630946
7.4475 6.013188029860001
7.448 6.01442630404
7.4485 6.013939461200001
7.449 6.011944463909999
7.4495 6.009049865719999
7.45 6.0060123897399995
7.4505 6.003445881289999
7.451 6.00168901365
7.4515 6.00080528806
7.452 6.00069945266
7.4525 6.001212754349999
7.453 6.002165272950001
7.4535 6.0034247142099995
7.454 6.0048534921100005
7.4545 6.006372230099999
7.455 6.00791213517
7.4555 6.00943087316
7.456 6.010901985219999
7.4565 6.012288428959999
7.457 6.013569037299999
7.4575 6.014680309
7.458 6.015511116889999
7.4585 6.01592916672
7.459 6.015844498400001
7.4595 6.015272987239999
7.46 6.01431517687
7.4605 6.0131615710099995
7.461 6.011992089839999
7.4615 6.010944319379999
7.462 6.0101029279499985
7.4625 6.0094943744
7.463 6.0091133669599985
7.4635 6.0089387385499995
7.464 6.008949322089999
7.4645 6.00911865873
7.465 6.009409706079999
7.4655 6.00979071352
7.466 6.0102299304299995
7.4665 6.010700897959999
7.467 6.01119303257
7.4675 6.01170104249
7.468 6.012261970110001
7.4685 6.012923441359999
7.469 6.01374895748
7.4695 6.014780852630001
7.47 6.01601383504
7.4705 6.0173844034699995
7.471 6.018723221279999
7.4715 6.0198027423600005
7.472 6.020390128830001
7.4725 6.020379545289999
7.473 6.01982920121
7.4735 6.01888197438
7.474 6.01767015905
7.4745 6.01629429885
7.475 6.014860229179999
7.4755 6.01345791013
7.476 6.0121508429400015
7.4765 6.010949611149999
7.477 6.009811880600002
7.4775 6.008705900669999
7.478 6.00761050428
7.4785 6.00653627497
7.479 6.005488504509999
7.4795 6.004488359979999
7.48 6.003541133149999
7.4805 6.0026679911
7.481 6.001890100910001
7.4815 6.001244504970001
7.482 6.0007788292100015
7.4825 6.000540699560001
7.483 6.000577741950001
7.4835 6.000858205759999
7.484 6.001265672049999
7.4845 6.001604345329999
7.485 6.00168372188
7.4855 6.00140325807
7.486 6.00075237036
7.4865 5.9997575176
7.487 5.99847161749
7.4875 5.996974046579999
7.488 5.995344181419999
7.4885 5.9936666903299995
7.489 5.992036825170001
7.4895 5.990523378949999
7.49 5.989168685830001
7.4905 5.9880044964299985
7.491 5.98704139429
7.4915 5.986289962950001
7.492 5.98578195303
7.4925 5.98554382338
7.493 5.985602032849999
7.4935 5.986004207370001
7.494 5.986771514020002
7.4945 5.987888077489999
7.495 5.9892745212300005
7.4955 5.9907615085999995
7.496 5.992089742870001
7.4965 5.99299463554
7.497 5.99328039112
7.4975 5.99288880014
7.498 5.99192040623
7.4985 5.990586880189999
7.499 5.989105184590001
7.4995 5.9876393643000005
7.5 5.986268795869999
7.5005 5.985019938149999
7.501 5.98387691583
7.5015 5.98281856183
7.502 5.9818501679199985
7.5025 5.98098231764
7.503 5.98023617807
7.5035 5.9796752504500015
7.504 5.97935245248
7.5045 5.9793312854
7.505 5.97968054222
7.5055 5.980463724180001
7.506 5.981717873670001
7.5065 5.983437698919999
7.507 5.9855226563
7.5075 5.987819284480001
7.508 5.99008416204
7.5085 5.992121493489999
7.509 5.99383602697
7.5095 5.9953071390299995
7.51 5.996693582769999
7.5105 5.99812236067
7.511 5.999646390430001
7.5115 6.001244504970001
7.512 6.002874370130001
7.5125 6.004483068209999
7.513 6.006044140360001
7.5135 6.00754171127
7.514 6.008991656249999
7.5145 6.01041514238
7.515 6.011870379129999
7.5155 6.01340499243
7.516 6.01506131644
7.5165 6.0168763935500005
7.517 6.0188184731400005
7.5175 6.0208187622
7.518 6.02279259241
7.5185 6.02468704607
7.519 6.026517998490001
7.5195 6.02835424268
7.52 6.03025398811
7.5205 6.032259568940002
7.521 6.034392152249999
7.5215 6.036646446270001
7.522 6.03901186746
7.5225 6.041477832279999
7.523 6.044017881879999
7.5235 6.046632016259999
7.524 6.0493414025000005
7.5245 6.05229950193
7.525 6.055807945440001
7.525 6.055807945440001
7.5255 6.060215989850001
7.526 6.06561888702
7.5265 6.071619754199999
7.527 6.077483035359999
7.5275 6.08258959341
7.528 6.086643089230001
7.5285 6.08966998167
7.529 6.091871357990001
7.5295 6.093480056069999
7.53 6.094681287860001
7.5305 6.095670848849999
7.531 6.096665701609999
7.5315 6.09788810048
7.532 6.09949679856
7.5325 6.101523546469999
7.533 6.103904842969999
7.5335 6.10652426912
7.534 6.10926540598
7.5345 6.11202770992
7.535 6.11475826324
7.5355 6.117420023549999
7.536 6.120012990850001
7.5365 6.12256891576
7.537 6.1251195489
7.5375 6.12774955859
7.538 6.13054890492
7.5385 6.133660465679999
7.539 6.137232410429999
7.5395 6.14128590625
7.54 6.145582823490002
7.5405 6.149668069930001
7.541 6.15307596981
7.5415 6.15570068773
7.542 6.157775061570001
7.5425 6.159637764610001
7.543 6.16148988411
7.5435 6.16339492131
7.544 6.165209998420001
7.5445 6.166400646670001
7.545 6.16601434746
7.5455 6.16309329042
7.546 6.157399345899999
7.5465 6.15036658357
7.547 6.145757451900001
7.5475 6.148932513899999
7.548 6.163760053440002
7.5485 6.189224050679999
7.549 6.21932363844
7.5495 6.246343416060001
7.55 6.264012636089999
7.5505 6.2695160768900005
7.551 6.26441481061
7.5515 6.25330738538
7.552 6.240839975260001
7.5525 6.22997067968
7.553 6.222048899989999
7.5535 6.21738155885
7.554 6.215540022889999
7.5545 6.21566702537
7.555 6.21691588309
7.5555 6.218752127280001
7.556 6.220921752980002
7.5565 6.223324216560001
7.557 6.225885433240001
7.5575 6.228563068859999
7.558 6.23136241519
7.5585 6.234352265239999
7.559 6.237659621490001
7.5595 6.24139561111
7.56 6.24559198472
7.5605 6.25014819869
7.561 6.2549319587699985
7.5615 6.25977922009
7.562 6.264467728310001
7.5625 6.26865881015
7.563 6.27189208162
7.5635 6.27384474475
7.564 6.27452738308
7.5645 6.274268086350001
7.565 6.27352194678
7.5655 6.272728181280001
7.566 6.27222546313
7.5665 6.27220958782
7.567 6.272733473050001
7.5675 6.27379711882
7.568 6.27541110867
7.5685 6.27765481915
7.569 6.28063408566
7.5695 6.2844388682900005
7.57 6.28902154111
7.5705 6.294133390930001
7.571 6.29949395394
7.5715 6.30495506058
7.572 6.31045320961
7.5725 6.3157926055399995
7.573 6.3204864055300005
7.5735 6.323867846560002
7.574 6.325450085790002
7.5745 6.325206664370001
7.575 6.323613841600001
7.5755 6.3214600912100005
7.576 6.3195233033900005
7.5765 6.31831677983
7.577 6.31797281478
7.5775 6.318401448150001
7.578 6.319417467989999
7.5785 6.32087270474
7.579 6.322656031229999
7.5795 6.324693362679999
7.58 6.326963532010001
7.5805 6.329466539219999
7.581 6.33224471847
7.5815 6.335382738080001
7.582 6.3390076005300005
7.5825 6.343209265910001
7.583 6.347961275370001
7.5835 6.352956706249999
7.584 6.35758171323
7.5845 6.361031947270001
7.585 6.362645937120001
7.5855 6.362291388529999
7.586 6.36047101965
7.5865 6.358084431380001
7.587 6.35596772338
7.5875 6.354597154949999
7.588 6.35408914503
7.5885 6.35433785822
7.589 6.355147499030001
7.5895 6.35635402259
7.59 6.357809259340001
7.5905 6.359428540960001
7.591 6.361153657979998
7.5915 6.362958151550001
7.592 6.364852605209999
7.5925 6.366863477809999
7.593 6.369091312979999
7.5935 6.371694863820001
7.594 6.3749069682099995
7.5945 6.37903984058
7.595 6.384358069430001
7.5955 6.390814028830001
7.596 6.397756831070001
7.5965 6.403821199490001
7.597 6.407403727780001
7.5975 6.40756777265
7.598 6.404604381449999
7.5985 6.3998682473
7.599 6.39494160943
7.5995 6.390877530069999
7.6 6.388009390729999
7.6005 6.38621018893
7.601 6.38518358555
7.6015 6.384691450939999
7.602 6.38455915669
7.6025 6.384717909790001
7.603 6.38512008431
7.6035 6.3857603884800005
7.604 6.386649405840001
7.6045 6.38781888701
7.605 6.389316457920001
7.6055 6.391216203350001
7.606 6.39361337516
7.6065 6.39663497583
7.607 6.40041329961
7.6075 6.4049536382699985
7.608 6.4099279020700015
7.6085 6.414642869140001
7.609 6.418257148049999
7.6095 6.42021510295
7.61 6.420490274989999
7.6105 6.41959067409
7.611 6.418257148049999
7.6115 6.417140584580001
7.612 6.416621991119999
7.6125 6.416865412539999
7.613 6.417854973529999
7.6135 6.419468963380001
7.614 6.42155392076
7.6145 6.423966967879999
7.615 6.426596977569999
7.6155 6.42937515682
7.616 6.43224329616
7.6165 6.43517493674
7.617 6.43817007856
7.6175 6.441249888699999
7.618 6.444493743710001
7.6185 6.448060396689999
7.619 6.4521350595900016
7.6195 6.45691881967
7.62 6.46242226047
7.6205 6.46828024986
7.621 6.473656688180001
7.6215 6.47749322143
7.622 6.479049001810002
7.6225 6.47844574003
7.623 6.476614787609999
7.6235 6.474651540940001
7.624 6.473302139590001
7.6245 6.47284704737
7.625 6.473291556050001
7.625 6.473291556050001
7.6255 6.47449807961
7.626 6.476323740260001
7.6265 6.4786362437500005
7.627 6.48135092176
7.6275 6.484393689509999
7.628 6.487727504609999
7.6285 6.49131532467
7.629 6.495151857920001
7.6295 6.499274146750001
7.63 6.50380390187
7.6305 6.50895279408
7.631 6.5150065789600005
7.6315 6.52220867793
7.632 6.530447963820001
7.6325 6.538904212280001
7.633 6.5460375182399995
7.6335 6.55016509884
7.634 6.55050377212
7.6345 6.547778510570001
7.635 6.543804391299999
7.6355 6.5403329901800005
7.636 6.5382427410299995
7.6365 6.53757597801
7.637 6.537972860759999
7.6375 6.53906825715
7.638 6.540634621070001
7.6385 6.542550241809999
7.639 6.544762201670001
7.6395 6.54725462534
7.64 6.550016929280001
7.6405 6.55304382172
7.641 6.556319427350002
7.6415 6.55983316263
7.642 6.563616778179999
7.6425 6.56773377524
7.643 6.5723270315999995
7.6435 6.577576467440001
7.644 6.58363025232
7.6445 6.590329633139999
7.645 6.5970184304199995
7.6455 6.602606539540001
7.646 6.606173192519999
7.6465 6.60757551157
7.647 6.607459092629999
7.6475 6.6067499954499995
7.648 6.606167900749999
7.6485 6.6061149830499994
7.649 6.60670766129
7.6495 6.607887726
7.65 6.60953346647
7.6505 6.611544339070002
7.651 6.61385155079
7.6515 6.61643393455
7.652 6.6192650315
7.6525 6.622355425179999
7.653 6.6257209909000006
7.6535 6.62943052167
7.654 6.63365335413
7.6545 6.6387122862500005
7.655 6.645115327950001
7.6555 6.65344457393
7.656 6.663922278529999
7.6565 6.6757811351
7.657 6.686750974310001
7.6575 6.693529731679999
7.658 6.693577357609999
7.6585 6.687280151310001
7.659 6.677993094960001
7.6595 6.669457469950001
7.66 6.66347776985
7.6605 6.65997990988
7.661 6.658164832769999
7.6615 6.65730227426
7.662 6.65695830921
7.6625 6.65693185036
7.663 6.657143521160001
7.6635 6.6575774463
7.664 6.65824420932
7.6645 6.659154393759999
7.665 6.660345042009999
7.6655 6.66186907177
7.666 6.66384819375
7.6665 6.66648878698
7.667 6.6700818988099995
7.6675 6.67485507535
7.668 6.6806495635
7.6685 6.686581637670002
7.669 6.6911748940299995
7.6695 6.693201641940001
7.67 6.692608963700001
7.6705 6.690455213310002
7.671 6.688058041499999
7.6715 6.68621121377
7.672 6.6851475680000005
7.6725 6.684793019410001
7.673 6.6850205655199995
7.6735 6.685692620310001
7.674 6.686708640149999
7.6745 6.687999832029999
7.675 6.68950269471
7.6755 6.6911801857999995
7.676 6.69300055468
7.6765 6.69495850958
7.677 6.697054050499999
7.6775 6.69927130213
7.678 6.701589097390001
7.6785 6.703912184420001
7.679 6.70607651835
7.6795 6.707870428379999
7.68 6.709124577870001
7.6805 6.709812507969999
7.681 6.710045345849999
7.6815 6.71000301169
7.682 6.7098654256699986
7.6825 6.709775465580001
7.683 6.709860133899999
7.6835 6.71020409895
7.684 6.7108549866599985
7.6845 6.71182338057
7.685 6.713093405369999
7.6855 6.714622726899999
7.686 6.71637430277
7.6865 6.71829521528
7.687 6.72034313027
7.6875 6.722475713579999
7.688 6.724687673440001
7.6885 6.726968426310001
7.689 6.729323263959999
7.6895 6.731773353470001
7.69 6.73429223599
7.6905 6.7368322855899985
7.691 6.739229457400001
7.6915 6.741240329999999
7.692 6.7426267737400005
7.6925 6.743277661449999
7.693 6.74329882853
7.6935 6.742944279940001
7.694 6.742536813649999
7.6945 6.7423039757700005
7.695 6.74237276878
7.6955 6.7427749433
7.696 6.743484040479999
7.6965 6.744447142620001
7.697 6.74560074848
7.6975 6.74688135682
7.698 6.74822017463
7.6985 6.74957486775
7.699 6.75091368556
7.6995 6.7522260445199995
7.7 6.753533111710001
7.7005 6.754850762439999
7.701 6.756189580249999
7.7015 6.757523106289999
7.702 6.758787839320001
7.7025 6.75990969456
7.703 6.76083046254
7.7035 6.76151839264
7.704 6.762010527249999
7.7045 6.762365075840001
7.705 6.762677290270001
7.7055 6.763005380010001
7.706 6.763386387449999
7.7065 6.7638361879
7.707 6.764349489590001
7.7075 6.76483633243
7.708 6.76509562916
7.7085 6.764905125440001
7.709 6.764259529500001
7.7095 6.763672143030001
7.71 6.763931439759999
7.7105 6.76547134483
7.711 6.768074895670002
7.7115 6.771096496339999
7.712 6.77391700975
7.7125 6.77617659554
7.713 6.77782233601
7.7135 6.778970650100001
7.714 6.77978558268
7.7145 6.78040471977
7.715 6.780928604999999
7.7155 6.781431323150001
7.716 6.78200283431
7.7165 6.78271722326
7.717 6.78361682416
7.7175 6.784712220550001
7.718 6.78589228526
7.7185 6.7868553874
7.719 6.78692947218
7.7195 6.78493447489
7.72 6.779610954270001
7.7205 6.771107079880001
7.721 6.76222748982
7.7215 6.757443729740001
7.722 6.760031405270001
7.7225 6.7702921473
7.723 6.78552715313
7.7235 6.801296627730001
7.724 6.81349944935
7.7245 6.82041050097
7.725 6.822807672780001
7.725 6.822807672780001
7.7255 6.8225219172000005
7.726 6.821130181690001
7.7265 6.8195849848500005
7.727 6.81836787775
7.7275 6.81766936411
7.728 6.817531778090001
7.7285 6.817907493759999
7.729 6.81873830165
7.7295 6.81994482521
7.73 6.821468854970001
7.7305 6.82328393208
7.731 6.825358305919999
7.7315 6.8277131435700005
7.732 6.83039607096
7.7325 6.833539382340001
7.733 6.837386499129999
7.7335 6.8423554711599985
7.734 6.849049560209999
7.7345 6.858188446999999
7.735 6.870206056669999
7.7355 6.884477960360001
7.736 6.8984958590900005
7.7365 6.908169214650001
7.737 6.91001604238
7.7375 6.903676501919999
7.738 6.8920081490700005
7.7385 6.8786993475200005
7.739 6.866284855099999
7.7395 6.855860068199999
7.74 6.8477054506299995
7.7405 6.841646373980001
7.741 6.837296539040001
7.7415 6.834190270050001
7.742 6.831914808950001
7.7425 6.830179108389999
7.743 6.82880324819
7.7435 6.827681392950001
7.744 6.82677650028
7.7445 6.826072694870001
7.745 6.8255858520300015
7.7455 6.825353014149999
7.746 6.825421807159999
7.7465 6.82585044053
7.747 6.826691831960001
7.7475 6.827977732070001
7.748 6.8296658067000005
7.7485 6.831491467350001
7.749 6.832877911090001
7.7495 6.83305783127
7.75 6.831480883809999
7.7505 6.828237028799999
7.751 6.823993029260001
7.7515 6.819547942459999
7.752 6.81544152894
7.7525 6.81185370888
7.753 6.808747439890001
7.7535 6.80602217834
7.754 6.803603839449999
7.7545 6.80145538083
7.755 6.799555635400002
7.7555 6.797915186699998
7.756 6.7965710771199985
7.7565 6.79559739144
7.757 6.795094673290001
7.7575 6.795163466299999
7.758 6.7958884387900005
7.7585 6.7972166730599985
7.759 6.798910039460002
7.7595 6.80046581984
7.76 6.80120666764
7.7605 6.80052932108
7.761 6.79821681759
7.7615 6.794565496290001
7.762 6.79016803542
7.7625 6.7855324449
7.763 6.7809444803100005
7.7635 6.77652056059
7.764 6.772292436360002
7.7645 6.768233648770001
7.765 6.764291280119999
7.7655 6.760407120939999
7.766 6.756549420610001
7.7665 6.752723470899999
7.767 6.74895043889
7.7675 6.74528853405
7.768 6.7418012576200015
7.7685 6.73856798615
7.769 6.735699846810001
7.7695 6.73332384208
7.77 6.73160401683
7.7705 6.73070441593
7.771 6.73075733363
7.7715 6.731815687629999
7.772 6.7337260165999995
7.7725 6.73588505876
7.773 6.7371656671
7.7735 6.7363136921299995
7.774 6.732784081539999
7.7745 6.727291224279999
7.775 6.72132739949
7.7755 6.71607796365
7.776 6.711717545170001
7.7765 6.707759301209999
7.777 6.70374813955
7.7775 6.69956234948
7.778 6.69528659932
7.7785 6.69101614093
7.779 6.68679330847
7.7795 6.68263926902
7.78 6.678569897889999
7.7805 6.674611653930001
7.781 6.670801579530001
7.7815 6.667182008849999
7.782 6.66381644313
7.7825 6.660752508299999
7.783 6.65804841383
7.7835 6.65576766096
7.784 6.653963167390001
7.7845 6.652661391970001
7.785 6.65183587585
7.7855 6.651370200090001
7.786 6.651010359729999
7.7865 6.650422973259999
7.787 6.649316993329999
7.7875 6.64751779153
7.788 6.64504124317
7.7885 6.642083143740002
7.789 6.638960999440001
7.7895 6.63595527408
7.79 6.63323001253
7.7905 6.630795798329999
7.791 6.628599713780001
7.7915 6.62653592348
7.792 6.62453563442
7.7925 6.62254063713
7.793 6.6205350563000005
7.7935 6.618550642550001
7.794 6.6166403135800005
7.7945 6.614899321249999
7.795 6.61343879273
7.7955 6.612359271650001
7.796 6.611745426330001
7.7965 6.6116184238499995
7.797 6.61193593005
7.7975 6.61252860829
7.798 6.61313187007
7.7985 6.61344937627
7.799 6.61322183016
7.7995 6.6122746033299995
7.8 6.61054419454
7.8005 6.608088813259999
7.801 6.605151880910001
7.8015 6.602050903689999
7.802 6.5991086795700005
7.8025 6.59651571227
7.803 6.594361961880002
7.8035 6.592615677779999
7.804 6.591218650499999
7.8045 6.5900544611
7.805 6.589022565950001
7.8055 6.588011837880001
7.806 6.5869481921099995
7.8065 6.58579987802
7.807 6.5845510203
7.8075 6.5832280777999985
7.808 6.581883968219999
7.8085 6.5805874845700005
7.809 6.57942329517
7.8095 6.5784972354199995
7.81 6.577893973639999
7.8105 6.57770876169
7.811 6.578010392579999
7.8115 6.57880415808
7.812 6.58002655695
7.8125 6.581465918390001
7.813 6.582804736200001
7.8135 6.5836990453299995
7.814 6.58392659144
7.8145 6.583476790989999
7.815 6.582503105310001
7.8155 6.5812701229
7.816 6.58002126518
7.8165 6.578894118169999
7.817 6.577867514789999
7.8175 6.5768303278700015
7.818 6.575671430239999
7.8185 6.574343195969999
7.819 6.5728562086
7.8195 6.57127396937
7.82 6.5696864383700015
7.8205 6.568199451000001
7.821 6.566908259120001
7.8215 6.5658340298099995
7.822 6.564907970059999
7.8225 6.563997785620001
7.823 6.562971182239999
7.8235 6.561748783370001
7.824 6.560129501749999
7.8245 6.55768999578
7.825 6.553943422620001
7.825 6.553943422620001
7.8255 6.5488844905
7.826 6.54336517439
7.8265 6.538607873160001
7.827 6.5352317239
7.8275 6.53296684634
7.828 6.531342272950002
7.8285 6.530141041159999
7.829 6.52931552504
7.8295 6.528823390430001
7.83 6.528569385470001
7.8305 6.5284635500700015
7.831 6.52841592414
7.8315 6.52837888175
7.832 6.5283577146699985
7.8325 6.52844238299
7.833 6.528839265739999
7.8335 6.529924078590001
7.834 6.532188956150001
7.8345 6.535999030549999
7.835 6.54104737913
7.8355 6.54591051576
7.836 6.549117328379999
7.8365 6.55145629072
7.837 6.55476893874
7.8375 6.55758945215
7.838 6.55601250469
7.8385 6.548932116430001
7.839 6.539036506529999
7.8395 6.5296171559300005
7.84 6.522346263949999
7.8405 6.517387875460002
7.841 6.514218105230001
7.8415 6.512270733869999
7.842 6.51111712801
7.8425 6.51047153207
7.843 6.51015402587
7.8435 6.510064065779999
7.844 6.510132858789999
7.8445 6.510349821360001
7.845 6.510746704110001
7.8455 6.51143992598
7.846 6.512646449539999
7.8465 6.51477374108
7.847 6.5184038953
7.8475 6.524034338579999
7.848 6.531490442510001
7.8485 6.53947043167
7.849 6.54568826142
7.8495 6.547820844729999
7.85 6.54464049096
7.8505 6.536639334719999
7.851 6.52576474737
7.8515 6.51442977603
7.852 6.504475956660001
7.8525 6.496712930069999
7.853 6.49108248679
7.8535 6.487092492209999
7.854 6.48419260225
7.8545 6.48195947531
7.855 6.480128522889999
7.8555 6.478546283659999
7.856 6.47714396461
7.8565 6.475879231580001
7.857 6.4747309174900005
7.8575 6.473725481189999
7.858 6.47290525684
7.8585 6.472407830460001
7.859 6.47256658356
7.8595 6.474058862700001
7.86 6.478186443299999
7.8605 6.48711365929
7.861 6.503618689919999
7.8615 6.529844702039999
7.862 6.564643381560001
7.8625 6.600701502339999
7.863 6.624731429910001
7.8635 6.624265754150001
7.864 6.59784394654
7.8645 6.557129068160001
7.865 6.51735083307
7.8655 6.487367664250001
7.866 6.46830670871
7.8665 6.457358036580001
7.867 6.451283084619999
7.8675 6.4477852246500005
7.868 6.44557855656
7.8685 6.44402277618
7.869 6.442821544389999
7.8695 6.441837275169999
7.87 6.4409853002
7.8705 6.440239160630001
7.871 6.439604148229999
7.8715 6.43916493132
7.872 6.43913847247
7.8725 6.439948113279999
7.873 6.44232411801
7.8735 6.447356591279999
7.874 6.4562308895700005
7.8745 6.469751361919999
7.875 6.487642836290001
7.8755 6.5077198116699995
7.876 6.525182652670002
7.8765 6.534067534499999
7.877 6.53096126551
7.8775 6.517181496429999
7.878 6.497416735479999
7.8785 6.477112213990002
7.879 6.460326719550001
7.8795 6.448674242010001
7.88 6.4416203126000005
7.8805 6.437730861649999
7.881 6.435725280820001
7.8815 6.434746303369999
7.882 6.4343282535399995
7.8825 6.43421712637
7.883 6.43428591938
7.8835 6.4344711313300005
7.884 6.434751595139999
7.8845 6.4351114355000005
7.885 6.43559298657
7.8855 6.4362809166699995
7.886 6.437339270670001
7.8865 6.439080263
7.887 6.441943110569999
7.8875 6.446451698610001
7.888 6.452854740309999
7.8885 6.460644225749999
7.889 6.46839137703
7.8895 6.474344618280001
7.89 6.47701696213
7.8905 6.475355346350001
7.891 6.469412688639999
7.8915 6.46094056487
7.892 6.452521358799999
7.8925 6.44589077099
7.893 6.44138747472
7.8935 6.4385510859999995
7.894 6.43678892659
7.8945 6.435667071350001
7.895 6.43491564001
7.8955 6.434381171239999
7.896 6.43395253787
7.8965 6.43356623866
7.897 6.43317993945
7.8975 6.432772473160001
7.898 6.43236500687
7.8985 6.43201575005
7.899 6.431835829870001
7.8995 6.4320210418200015
7.9 6.432793640240001
7.9005 6.434344128849999
7.901 6.4367465924300005
7.9015 6.4399798639000005
7.902 6.4440704021099995
7.9025 6.4492404614
7.903 6.45592925868
7.9035 6.46475593104
7.904 6.476667705310001
7.9045 6.493199194789999
7.905 6.51671582067
7.9055 6.55049848035
7.906 6.59822495398
7.9065 6.66213366027
7.907 6.740271936090001
7.9075 6.825067258569999
7.908 6.905285200000001
7.9085 6.96971249975
7.909 7.0092684805
7.9095 7.01713734249
7.91 6.989339674679999
7.9105 6.927314838509999
7.911 6.8410960299
7.9115 6.74851651375
7.912 6.66777468709
7.9125 6.60865503265
7.913 6.57059662281
7.9135 6.547365752509999
7.914 6.532167789069999
7.9145 6.5201925135600005
7.915 6.50895808585
7.9155 6.497723658140001
7.916 6.486679734149999
7.9165 6.476344907340001
7.917 6.467195437010001
7.9175 6.459458869270001
7.918 6.4530240769499985
7.9185 6.447351299509999
7.919 6.4416732303
7.9195 6.43547127586
7.92 6.428867146899999
7.9205 6.4225858159100015
7.921 6.41741575662
7.9215 6.4137856024
7.922 6.411674186170001
7.9225 6.410748126420001
7.923 6.4105734980100015
7.9235 6.4107692935000005
7.924 6.4110973832400004
7.9245 6.4114201812100005
7.925 6.411690061479999
7.925 6.411690061479999
7.9255 6.41190173228
7.926 6.41211869485
7.9265 6.412452076359998
7.927 6.41310825584
7.9275 6.41444707365
7.928 6.417172335200001
7.9285 6.42261227476
7.929 6.433460403259999
7.9295 6.45507728371
7.93 6.49692460087
7.9305 6.571062298569999
7.931 6.683083777699999
7.9315 6.818897054750001
7.932 6.94474063712
7.9325 7.025768219360001
7.933 7.04313051673
7.9335 6.998113429340001
7.934 6.909455114760001
7.9345 6.805170203370001
7.935 6.70823556051
7.9355 6.627663070490001
7.936 6.56279126206
7.9365 6.511127711549999
7.937 6.4713494764599995
7.9375 6.44242466164
7.938 6.422707526620001
7.9385 6.410044321010001
7.939 6.40233421212
7.9395 6.39787325001
7.94 6.395439035810001
7.9405 6.394221928709999
7.941 6.393750961179999
7.9415 6.393777420029999
7.942 6.394137260390001
7.9425 6.39469289624
7.943 6.39529615802
7.9435 6.395814751479999
7.944 6.396153424759999
7.9445 6.39625926016
7.945 6.396132257680001
7.9455 6.395804167939999
7.946 6.39531203333
7.9465 6.3947193550899994
7.947 6.3940525920699995
7.9475 6.39338053728
7.948 6.392835484969999
7.9485 6.3927614001899995
7.949 6.39401554968
7.9495 6.398719933210001
7.95 6.412669038930001
7.9505 6.451960431180001
7.951 6.55563678902
7.9515 6.786447921110001
7.952 7.16166616473
7.9525 7.567624300279999
7.953 7.872356167499999
7.9535 8.05490635719
7.954 8.155434111880002
7.9545 8.213156739039999
7.955 8.25386103388
7.9555 8.29399381756
7.956 8.343360739890002
7.9565 8.403226533900003
7.957 8.463685006150001
7.9575 8.50733152511
7.958 8.519581972660003
7.9585 8.497790463800001
7.959 8.453239052170002
7.9595 8.404803481360002
7.96 8.36715253781
7.9605 8.34399046052
7.961 8.331570676330003
7.9615 8.325003589760001
7.962 8.32108238819
7.9625 8.318166622920003
7.963 8.31549957084
7.9635 8.31272139159
7.964 8.30969979092
7.9645 8.30642947706
7.965 8.303010993640001
7.9655 8.299624260839998
7.966 8.296602660169999
7.9665 8.294501827480001
7.967 8.294083777650002
7.9675 8.29589885476
7.968 8.299206211009999
7.9685 8.301354669630001
7.969 8.29926442048
7.9695 8.29242216187
7.97 8.283410277560002
7.9705 8.275213325830002
7.971 8.269048413780002
7.9715 8.26465095291
7.972 8.26134888843
7.9725 8.25858658449
7.973 8.25600420073
7.9735 8.25335831573
7.974 8.250490176389999
7.9745 8.247251613150002
7.975 8.24342566344
7.9755 8.238514900880002
7.976 8.23151388917
7.9765 8.22086684793
7.977 8.20542546307
7.9775 8.18674551497
7.978 8.170325152660002
7.9785 8.162736754480001
7.979 8.166493911179998
7.9795 8.178511520849998
7.98 8.193196182600001
7.9805 8.20607105901
7.981 8.21532107297
7.9815 8.221189645900001
7.982 8.224777465959999
7.9825 8.2270635106
7.983 8.228603415670001
7.9835 8.229592976660001
7.984 8.229995151179999
7.9845 8.22957710135
7.985 8.22779377486
7.9855 8.2233063539
7.986 8.212812773989999
7.9865 8.188872806509998
7.987 8.13841048779
7.9875 8.04944525055
7.988 7.931205941669998
7.9885 7.82337025261
7.989 7.769050233559999
7.9895 7.7859680222500005
7.99 7.86364591408
7.9905 7.9722118673999995
7.991 8.07626394091
7.9915 8.15258713962
7.992 8.197974650909998
7.9925 8.221258438909999
7.993 8.232196527500001
7.9935 8.23691678634
7.994 8.23829264654
7.9945 8.237244876079998
7.995 8.233530053540001
7.9955 8.22583581996
7.996 8.211410454940001
7.9965 8.185819455220003
7.997 8.144945823740002
7.9975 8.09232975463
7.998 8.04815405867
7.9985 8.043285630269999
7.999 8.0926525526
7.9995 8.17361134183
8.0 8.24118724473
8.0005 8.27134504196
8.001 8.273641670139998
8.0015 8.26637606993
8.002 8.2596078961
8.0025 8.255729028689998
8.003 8.25412033061
8.0035 8.253749906710002
8.004 8.25388220096
8.0045 8.25406741291
8.005 8.25406741291
8.0055 8.25376578202
8.006 8.253146644929998
8.0065 8.252284086420001
8.007 8.25133156782
8.0075 8.25051663524
8.008 8.25017267019
8.0085 8.250760056659999
8.009 8.25280797165
8.0095 8.256543961270001
8.01 8.261184843559999
8.0105 8.26469328707
8.011 8.26501608504
8.0115 8.26163993578
8.012 8.255813697010002
8.0125 8.249400071770001
8.013 8.243700835479999
8.0135 8.239149913280002
8.014 8.23560442738
8.0145 8.232757455120002
8.015 8.230307365609999
8.0155 8.22805307159
8.016 8.22590990474
8.0165 8.223904323910002
8.017 8.22215274804
8.0175 8.2207663043
8.018 8.21957565605
8.0185 8.21781878841
8.019 8.21506706801
8.0195 8.21429976136
8.02 8.222623715570002
8.0205 8.242700690949999
8.021 8.264550409280002
8.0215 8.27354112651
8.022 8.26492083318
8.0225 8.24540478542
8.023 8.224290623119998
8.0235 8.207044744689998
8.024 8.19480488068
8.0245 8.186517968860002
8.025 8.180707605400002
8.025 8.180707605400002
8.0255 8.176230767980002
8.026 8.17236248411
8.0265 8.1686952875
8.027 8.16501750735
8.0275 8.161202141179999
8.028 8.15708514412
8.0285 8.152359593509999
8.029 8.146686816070002
8.0295 8.14038960977
8.03 8.135367720040001
8.0305 8.1343517002
8.031 8.137584971669998
8.0315 8.141305085980001
8.032 8.1413368366
8.0325 8.136971126350002
8.033 8.13034053854
8.0335 8.12366761657
8.034 8.11804246506
8.0345 8.11357621118
8.035 8.109998974660002
8.0355 8.106956206910002
8.036 8.104135693500002
8.0365 8.101315180090001
8.037 8.09835178889
8.0375 8.095171435120001
8.038 8.091721201080002
8.0385 8.08792700199
8.039 8.08366712714
8.0395 8.07886749175
8.04 8.073988479810001
8.0405 8.070427118600001
8.041 8.06986089921
8.0415 8.072332155799998
8.042 8.07556542727
8.0425 8.07694128747
8.043 8.07565009559
8.0435 8.07267082908
8.044 8.0693687646
8.0445 8.066521792339998
8.045 8.064283373630001
8.0455 8.06247358829
8.046 8.0608490149
8.0465 8.05919269089
8.047 8.05738290555
8.0475 8.05536144941
8.048 8.05315478132
8.0485 8.050847569600002
8.049 8.048630317970002
8.0495 8.04684169971
8.05 8.046016183589998
8.0505 8.04678349024
8.051 8.04941349993
8.0515 8.053265908489998
8.052 8.05671614253
8.0525 8.05793324963
8.053 8.056097005439998
8.0535 8.0519059236
8.054 8.04701103635
8.0545 8.0429099146
8.055 8.04027461314
8.0555 8.039057506039999
8.056 8.0388881694
8.0565 8.03940676286
8.057 8.040301071990001
8.0575 8.041370009529999
8.058 8.042454822380002
8.0585 8.0434920093
8.059 8.04452390445
8.0595 8.04575159509
8.06 8.04759313105
8.0605 8.05076819305
8.061 8.056239883229999
8.0615 8.064801967090002
8.062 8.07602581126
8.0625 8.087096194099999
8.063 8.0933934004
8.0635 8.09168415869
8.064 8.08311678306
8.0645 8.072300405180002
8.065 8.063479024589999
8.0655 8.05824546406
8.066 8.056171090220001
8.0665 8.05621871615
8.067 8.057515199800001
8.0675 8.059473154700001
8.068 8.061679822790001
8.0685 8.06387061557
8.069 8.06584973755
8.0695 8.06749547802
8.07 8.06880783698
8.0705 8.06988735806
8.071 8.070966879140002
8.0715 8.07248032536
8.072 8.07510504328
8.0725 8.07982530212
8.073 8.087524827469998
8.0735 8.097796153040001
8.074 8.10789814197
8.0745 8.113756131359999
8.075 8.113041742410001
8.0755 8.107199628330001
8.076 8.09996577874
8.0765 8.094504672100001
8.077 8.0919646225
8.0775 8.091959330730003
8.078 8.09359977943
8.0785 8.0960922031
8.079 8.09890213297
8.0795 8.101669728680001
8.08 8.104156860579998
8.0805 8.106247109729999
8.081 8.10790872551
8.0815 8.109205209159999
8.082 8.110332356170002
8.0825 8.111623548050002
8.083 8.11372967251
8.0835 8.11795779674
8.084 8.12687442919
8.0845 8.144675943469998
8.085 8.175638089740001
8.0855 8.218490843200001
8.086 8.260893796209999
8.0865 8.284294003150002
8.087 8.27783275198
8.0875 8.246076840210002
8.088 8.20431948314
8.0885 8.16771631005
8.089 8.143342417429999
8.0895 8.130234703140001
8.09 8.12432379605
8.0905 8.122133003270001
8.091 8.121640868659998
8.0915 8.121857831230002
8.092 8.122339382299998
8.0925 8.122868559299999
8.093 8.12335540214
8.0935 8.123746993120001
8.094 8.12406449932
8.0945 8.124360838440001
8.095 8.124784180040002
8.0955 8.125609696159998
8.096 8.12733481318
8.0965 8.13070567067
8.097 8.136595410679998
8.0975 8.145480292510001
8.098 8.156529508270001
8.0985 8.166843168
8.099 8.17228839933
8.0995 8.170399237440002
8.1 8.162392789430001
8.1005 8.151713997569999
8.101 8.14126804359
8.1015 8.132536623090001
8.102 8.125964244749998
8.1025 8.12141861432
8.103 8.118455223120002
8.1035 8.116560769460001
8.104 8.115301328200001
8.1045 8.114391143759999
8.105 8.11365029596
8.1055 8.112978241170001
8.106 8.112337937
8.1065 8.11169234106
8.107 8.111062620430001
8.1075 8.110475233959999
8.108 8.10998309935
8.1085 8.109676176689998
8.109 8.10961796722
8.1095 8.10986668041
8.11 8.110475233959999
8.1105 8.1114912538
8.111 8.1130258671
8.1115 8.11522195165
8.112 8.118143008690001
8.1125 8.121434489630001
8.113 8.124170334719999
8.1135 8.12528160642
8.114 8.124276170119998
8.1145 8.121455656710001
8.115 8.11777258479
8.1155 8.114354101370001
8.116 8.111988680180001
8.1165 8.1108562414
8.117 8.110718655379998
8.1175 8.11122137353
8.118 8.112062764960001
8.1185 8.1130258671
8.119 8.11397309393
8.1195 8.114819777130002
8.12 8.115550041390001
8.1205 8.116185053789998
8.121 8.116777732029998
8.1215 8.11740745266
8.122 8.118174759309998
8.1225 8.119185487380001
8.123 8.120566639350002
8.1235 8.12242934239
8.124 8.12489530721
8.1245 8.128001576199999
8.125 8.131679356349998
8.125 8.131679356349998
8.1255 8.135743435710001
8.126 8.13993451755
8.1265 8.14399330514
8.127 8.14770283591
8.1275 8.15096256623
8.128 8.15379366318
8.1285 8.156317837470002
8.129 8.158725592820002
8.1295 8.16121801649
8.13 8.163922110960002
8.1305 8.16685375154
8.131 8.169917686369999
8.1315 8.17300808005
8.132 8.176034972490001
8.1325 8.17896661307
8.133 8.1818188771
8.1335 8.18463939051
8.134 8.187507529850002
8.1345 8.190518546979998
8.135 8.19378356907
8.1355 8.197424306830001
8.136 8.20158363805
8.1365 8.20644677468
8.137 8.21220422044
8.1375 8.219051770820002
8.138 8.22700530113
8.1385 8.23569967924
8.139 8.24427763841
8.1395 8.2517231588
8.14 8.257491188100001
8.1405 8.26174577118
8.141 8.26501608504
8.1415 8.267736054819999
8.142 8.270016807689998
8.1425 8.271879510730002
8.143 8.273557001819999
8.1435 8.27555199911
8.144 8.27819788411
8.1445 8.281441739119998
8.145 8.28501897564
8.1455 8.288670296940001
8.146 8.292231658149998
8.1465 8.29563955803
8.147 8.298883413039999
8.1475 8.302000265570001
8.148 8.30505361686
8.1485 8.308133427000001
8.149 8.311371990240001
8.1495 8.314980977380003
8.15 8.319367854710002
8.1505 8.3252787618
8.151 8.33405780823
8.1515 8.34760473943
8.152 8.367655255959999
8.1525 8.39446865455
8.153 8.427409922800003
8.1535 8.470813020340003
8.154 8.543236184560001
8.1545 8.67890129205
8.155 8.89931938786
8.1555 9.163262291919999
8.156 9.383140627190002
8.1565 9.50178211059
8.157 9.505364638880003
8.1575 9.39193554893
8.158 9.168972111750001
8.1585 8.887778037490001
8.159 8.644864627410001
8.1595 8.4986900647
8.16 8.432638191560002
8.1605 8.408269590710002
8.161 8.400982823420001
8.1615 8.39997738712
8.162 8.4012156613
8.1625 8.403274159830001
8.163 8.40568191518
8.1635 8.40831721664
8.164 8.41124356545
8.1645 8.414688507720001
8.165 8.41919180399
8.1655 8.425848850650002
8.166 8.436501183660003
8.1665 8.45324434394
8.167 8.476618092030002
8.1675 8.50317748566
8.168 8.52537116904
8.1685 8.535436115580001
8.169 8.530498894170002
8.1695 8.51433253682
8.17 8.494520149940001
8.1705 8.47764469541
8.171 8.466526686640002
8.1715 8.460779824420001
8.172 8.458832453060001
8.1725 8.459298128820002
8.173 8.46136721089
8.1735 8.46484390378
8.174 8.470273259800003
8.1745 8.479396271279999
8.175 8.496504563690003
8.1755 8.531340285599999
8.176 8.603059644410003
8.1765 8.73811619835
8.177 8.946781272990002
8.1775 9.19087474778
8.178 9.40238150291
8.1785 9.53770793712
8.179 9.587942709730001
8.1795 9.556372009910003
8.18 9.446102106649999
8.1805 9.266748146040001
8.181 9.049806743120001
8.1815 8.846639817510003
8.182 8.696284756500003
8.1825 8.603414193000003
8.183 8.55185118612
8.1835 8.524498026990003
8.184 8.510231415069999
8.1845 8.502934064240002
8.185 8.49940974542
8.1855 8.498086802920003
8.186 8.498467810360001
8.1865 8.50090731633
8.187 8.506548343150001
8.1875 8.51733297041
8.188 8.536028793820002
8.1885 8.56612838158
8.189 8.611267179680002
8.1895 8.673678315060002
8.19 8.751784840260001
8.1905 8.838109484270003
8.191 8.919888497850003
8.1915 8.983283902450001
8.192 9.018738761450003
8.1925 9.024289828180002
8.193 9.005705131940001
8.1935 8.973832801230003
8.194 8.939452171540001
8.1945 8.907579840830003
8.195 8.875215375510003
8.1955 8.835421265110003
8.196 8.78463085665
8.1965 8.72652193028
8.197 8.66939198136
8.1975 8.62046956771
8.198 8.582495826190002
8.1985 8.554317150940001
8.199 8.53326119811
8.1995 8.51708954899
8.2 8.50454276232
8.2005 8.49505461871
8.201 8.48828644488
8.2015 8.483820191
8.202 8.481142555380004
8.2025 8.47970319394
8.203 8.479031139150003
8.2035 8.478750675339999
8.204 8.478613089320003
8.2045 8.47846491976
8.205 8.47824795719
8.2055 8.477941034530001
8.206 8.47757061063
8.2065 8.477179019650002
8.207 8.476835054600002
8.2075 8.47665513442
8.208 8.476792720440002
8.2085 8.477385398680003
8.209 8.478544296310002
8.2095 8.480406999350002
8.21 8.483947193480002
8.2105 8.49358879842
8.211 8.52209027164
8.2115 8.59212155582
8.212 8.72064806558
8.2125 8.888487134670001
8.213 9.037953178320002
8.2135 9.11160403318
8.214 9.082890889160002
8.2145 8.964143570360001
8.215 8.8058243955
8.2155 8.669635402779999
8.216 8.5843109033
8.2165 8.540807262130002
8.217 8.52004764842
8.2175 8.509347689479998
8.218 8.503151026810002
8.2185 8.499579082060002
8.219 8.497922758049999
8.2195 8.497684628400002
8.22 8.498393725580002
8.2205 8.499669042150003
8.221 8.50126186492
8.2215 8.50301344079
8.222 8.504849684980002
8.2225 8.506744138640002
8.223 8.50866505115
8.2235 8.51059125543
8.224 8.512501584400002
8.2245 8.51443308045
8.225 8.516523329600002
8.225 8.516523329600002
8.2255 8.51902633681
8.226 8.522365443680002
8.2265 8.527032784820001
8.227 8.533049527310002
8.2275 8.539140354579999
8.228 8.54241596021
8.2285 8.53924089821
8.229 8.52672586216
8.2295 8.5037701639
8.23 8.47109348415
8.2305 8.431257039590001
8.231 8.389277428180002
8.2315 8.352753631640002
8.232 8.33021598321
8.2325 8.327898187950002
8.233 8.346726305610002
8.2335 8.381260396630001
8.234 8.421451389780003
8.2345 8.456975041790002
8.235 8.481677024149999
8.2355 8.49494878331
8.236 8.499457371350001
8.2365 8.49851014452
8.237 8.494811197290002
8.2375 8.490175606769998
8.238 8.48555589156
8.2385 8.48129601671
8.239 8.477427732840003
8.2395 8.473866371630002
8.24 8.47054314007
8.2405 8.467415704
8.241 8.46448935519
8.2415 8.461790552490001
8.242 8.45932458767
8.2425 8.457059710110002
8.243 8.45484775025
8.2435 8.45248232906
8.244 8.449762359280001
8.2445 8.4466190479
8.245 8.44316352209
8.2455 8.439586285570002
8.246 8.43604079967
8.2465 8.43256410678
8.247 8.42916679044
8.2475 8.42586472596
8.248 8.4227002475
8.2485 8.419726272760002
8.249 8.416948093510001
8.2495 8.414355126210001
8.25 8.41189974493
8.2505 8.40950786489
8.251 8.40711069308
8.2515 8.404650020030001
8.252 8.40213113751
8.2525 8.399712798620001
8.253 8.39769663425
8.2535 8.396479527150003
8.254 8.39627843989
8.2545 8.39696636999
8.255 8.398035307530002
8.2555 8.398723237630001
8.256 8.39826814541
8.2565 8.396172604490001
8.257 8.392463073720002
8.2575 8.387621104170002
8.258 8.38230287532
8.2585 8.377053439480001
8.259 8.37218501108
8.2595 8.36778755021
8.26 8.363845181560002
8.2605 8.360262653269999
8.261 8.35696588056
8.2615 8.35387548688
8.262 8.35094913807
8.2625 8.348144499970001
8.263 8.3454404055
8.2635 8.342810395810002
8.264 8.34024388736
8.2645 8.337719713070001
8.265 8.335248456480002
8.2655 8.332814242280001
8.266 8.33043294578
8.2665 8.328104566980002
8.267 8.32585027296
8.2675 8.32369652257
8.268 8.32168564997
8.2685 8.319865281090003
8.269 8.318283041860003
8.2695 8.316965391130001
8.27 8.315912328900001
8.2705 8.31508152101
8.271 8.31441475799
8.2715 8.313837955060002
8.272 8.313298194520002
8.2725 8.312795476370002
8.273 8.3123139253
8.2735 8.31180062361
8.274 8.311080942890001
8.2745 8.30998025473
8.275 8.308403307270002
8.2755 8.306392434670002
8.276 8.30409580649
8.2765 8.30169334291
8.277 8.299333213489998
8.2775 8.297105378320001
8.278 8.29503629625
8.2785 8.293125967279998
8.279 8.291374391409999
8.2795 8.289781568639999
8.28 8.288358082509998
8.2805 8.28713039187
8.281 8.28613553911
8.2815 8.285431733700001
8.282 8.28510364396
8.2825 8.28528885591
8.283 8.28615141442
8.2835 8.28780773843
8.284 8.29013082546
8.2845 8.292644416209999
8.285 8.29468174766
8.2855 8.29586181237
8.286 8.29624281981
8.2865 8.296115817330001
8.287 8.295644849799999
8.2875 8.294856376070001
8.288 8.293782146760002
8.2885 8.29250683019
8.289 8.29115213707
8.2895 8.28980802749
8.29 8.288543294459998
8.2905 8.287421439220001
8.291 8.286490087699999
8.2915 8.285765115210001
8.292 8.28522535467
8.2925 8.28483376369
8.293 8.28454800811
8.2935 8.284346920850002
8.294 8.28420404306
8.2945 8.28410349943
8.295 8.284045289960002
8.2955 8.284034706419998
8.296 8.28410349943
8.2965 8.284294003150002
8.297 8.284701469440002
8.2975 8.28542644193
8.298 8.286574756020002
8.2985 8.28815170348
8.299 8.289929738200001
8.2995 8.2913585161
8.3 8.29170248115
8.3005 8.29042187281
8.301 8.28758019232
8.3015 8.28383361916
8.302 8.279923001130001
8.3025 8.276351056380001
8.303 8.273287121550002
8.3035 8.27071002956
8.304 8.26852452855
8.3045 8.266624783120001
8.305 8.264936708490001
8.3055 8.26340738696
8.306 8.26200506791
8.3065 8.260729751340001
8.307 8.25959731256
8.3075 8.258676544580002
8.308 8.25809974165
8.3085 8.258115616959998
8.309 8.259105177949998
8.3095 8.261539392149999
8.31 8.26578339169
8.3105 8.2719906379
8.311 8.280182297860001
8.3115 8.289834486339998
8.312 8.298237817099999
8.3125 8.29997351766
8.313 8.291104511140002
8.3135 8.2740544282
8.314 8.255729028689998
8.3145 8.24125074597
8.315 8.231413345540002
8.3155 8.224740423570001
8.316 8.21975557623
8.3165 8.21561212032
8.317 8.21190258955
8.3175 8.208441771970001
8.318 8.205129123949998
8.3185 8.2019276031
8.319 8.19881075057
8.3195 8.195778566360001
8.32 8.192852217550001
8.3205 8.190058162989999
8.321 8.187454612150002
8.3215 8.18515798397
8.322 8.18330586447
8.3225 8.18206759029
8.323 8.18155958037
8.3235 8.18174479232
8.324 8.18246447304
8.3245 8.18350695173
8.325 8.184739934140001
8.325 8.184739934140001
8.3255 8.18612637788
8.326 8.18762924056
8.3265 8.188883390049998
8.327 8.18910564439
8.3275 8.187486362769999
8.328 8.18385620855
8.3285 8.17874435873
8.329 8.17291282819
8.3295 8.16685375154
8.33 8.160778799580001
8.3305 8.154661513459999
8.331 8.148374890700001
8.3315 8.141813095899998
8.332 8.135092548
8.3325 8.128525461430002
8.333 8.122413467080001
8.3335 8.116894150970001
8.334 8.11191988717
8.3345 8.107384840279998
8.335 8.10317259136
8.3355 8.099209055630002
8.336 8.09546777424
8.3365 8.091932871880001
8.337 8.088620223859998
8.3375 8.08555099726
8.338 8.08276223447
8.3385 8.080317436729999
8.339 8.07828539705
8.3395 8.07679311791
8.34 8.075988768870001
8.3405 8.075935851170001
8.341 8.076300983300001
8.3415 8.07589880878
8.342 8.072633786689998
8.3425 8.06443154319
8.343 8.05099044739
8.3435 8.034739421719998
8.344 8.01973725377
8.3445 8.009275424480002
8.345 8.00430116068
8.3455 8.00371906598
8.346 8.00556589371
8.3465 8.00800010791
8.347 8.009677599
8.3475 8.009756975550001
8.348 8.0077196441
8.3485 8.00312638774
8.349 7.995310443449999
8.3495 7.9831658313
8.35 7.965105020289999
8.3505 7.939551062960001
8.351 7.9062234955
8.3515 7.8679851654799995
8.352 7.8317524162900005
8.3525 7.806997516229999
8.353 7.80201266889
8.3535 7.81977184901
8.354 7.855655341379999
8.3545 7.89903198007
8.355 7.93867792091
8.3555 7.96826949875
8.356 7.987288120130001
8.3565 7.998273834650001
8.357 8.004068322800002
8.3575 8.006756541960002
8.358 8.007619100469999
8.3585 8.007328053119998
8.359 8.00607390363
8.3595 8.00360793881
8.36 7.998977640060001
8.3605 7.989870503890001
8.361 7.97121172287
8.3615 7.93319035542
8.362 7.86075660766
8.3625 7.741009144330001
8.363 7.580298089429999
8.3635 7.410860905799999
8.364 7.269628856269999
8.3645 7.17684296109
8.365 7.137466900520001
8.3655 7.151061457650001
8.366 7.215689844659999
8.3665 7.324779683210001
8.367 7.461852401519999
8.3675 7.60153925421
8.368 7.720339490709999
8.3685 7.80723564588
8.369 7.863566537529999
8.3695 7.89607388064
8.37 7.9111713004499995
8.3705 7.91270062198
8.371 7.90165140622
8.3715 7.876436122170001
8.372 7.833636286410001
8.3725 7.76988633322
8.373 7.68475762923
8.3735 7.5828751814199995
8.374 7.473780051099999
8.3745 7.3711620472599995
8.375 7.290700684410001
8.3755 7.2448051632
8.376 7.2380264058299995
8.3765 7.2672105173800015
8.377 7.32393300001
8.3775 7.395916947319999
8.378 7.46855178234
8.3785 7.52784077342
8.379 7.56290933321
8.3795 7.565729846620001
8.38 7.528703331929999
8.3805 7.443003116780001
8.381 7.30190865327
8.3815 7.112420953110001
8.382 6.906883314540001
8.3825 6.73038690973
8.383 6.60803060379
8.3835 6.53526347452
8.384 6.495416446419999
8.3845 6.474281117040001
8.385 6.463284818979999
8.3855 6.4579930489800015
8.386 6.4563843509
8.3865 6.45790838066
8.387 6.4633641955300005
8.3875 6.475646393700001
8.388 6.5021475778600015
8.3885 6.56050521742
8.389 6.68777757769
8.3895 6.935765795199999
8.39 7.30252249859
8.3905 7.66165376141
8.391 7.8970158157000006
8.3915 8.016731528410002
8.392 8.072353322880002
8.3925 8.098701045709998
8.393 8.11229560284
8.3935 8.120243841379999
8.394 8.12560440439
8.3945 8.129721401449999
8.395 8.133240428499999
8.3955 8.136510742360002
8.396 8.13973343029
8.3965 8.143030202999999
8.397 8.146438102880001
8.3975 8.14992008754
8.398 8.153423239279999
8.3985 8.156910515709999
8.399 8.16036604152
8.3995 8.163773941400002
8.4 8.167139507119998
8.4005 8.17045744691
8.401 8.173743636079998
8.4015 8.17701924171
8.402 8.180300139109999
8.4025 8.183633954210002
8.403 8.187052437629998
8.4035 8.190582048220001
8.404 8.19422278598
8.4045 8.19792702498
8.405 8.20161538867
8.4055 8.20522966758
8.406 8.208753986399998
8.4065 8.212198928670002
8.407 8.215564494390001
8.4075 8.21878718232
8.408 8.221782324140001
8.4085 8.224518169229999
8.409 8.227079385909999
8.4095 8.22958768489
8.41 8.23217006865
8.4105 8.23488474666
8.411 8.23774230246
8.4115 8.24070569366
8.412 8.243711419019998
8.4125 8.24671714438
8.413 8.24967524381
8.4135 8.252564550230002
8.414 8.255374480099999
8.4145 8.258094449880002
8.415 8.26074562665
8.4155 8.263354469260001
8.416 8.265968603640001
8.4165 8.268640947489999
8.417 8.271435002050001
8.4175 8.27438780971
8.418 8.27748878693
8.4185 8.280647973619999
8.419 8.283701324910002
8.4195 8.28649537947
8.42 8.28896663606
8.4205 8.29110980291
8.421 8.292930171790001
8.4215 8.29443303447
8.422 8.295697767499998
8.4225 8.296904291060002
8.423 8.29824310887
8.4235 8.299809472789999
8.424 8.30160867459
8.4245 8.30359838011
8.425 8.305715088110002
8.425 8.305715088110002
8.4255 8.30791646443
8.426 8.310170758450003
8.4265 8.312462094860003
8.427 8.314795765430002
8.4275 8.31718764547
8.428 8.319658902060002
8.4285 8.322230702280002
8.429 8.32493479675
8.4295 8.32778706078
8.43 8.33081924499
8.4305 8.33403664115
8.431 8.337381039790003
8.4315 8.34069897958
8.432 8.34379466503
8.4325 8.346525218350003
8.433 8.348890639539999
8.4335 8.35102322285
8.434 8.353065846069999
8.4345 8.35510317752
8.435 8.35715638428
8.4355 8.359183132190001
8.436 8.36114637886
8.4365 8.363003790130001
8.437 8.36473419892
8.4375 8.366316438150001
8.438 8.367750507820002
8.4385 8.369062866780002
8.439 8.37029584919
8.4395 8.371507664520003
8.44 8.372751230470001
8.4405 8.374074172970001
8.441 8.375518826180002
8.4415 8.37710635718
8.442 8.378873808360002
8.4425 8.380810596180002
8.443 8.382911428869999
8.4435 8.385149847580003
8.444 8.38748880992
8.4445 8.38990714881
8.445 8.392367821860002
8.4455 8.39485495376
8.446 8.397336793890002
8.4465 8.399765716320001
8.447 8.402104678660002
8.4475 8.40430076321
8.448 8.406332802890002
8.4485 8.408195505930003
8.449 8.40991003941
8.4495 8.41151344572
8.45 8.413000433090001
8.4505 8.414360417980003
8.451 8.415551066230002
8.4515 8.41649300129
8.452 8.417101554840002
8.4525 8.417270891480001
8.453 8.416969260590001
8.4535 8.41631837288
8.454 8.415529899150002
8.4545 8.414831385510002
8.455 8.41437100152
8.4555 8.414206956650002
8.456 8.414323375590001
8.4565 8.41467263241
8.457 8.41521239295
8.4575 8.415884447740002
8.458 8.416651754390003
8.4585 8.41749314582
8.459 8.418382163180002
8.4595 8.41932409824
8.46 8.420329534540002
8.4605 8.42144080624
8.461 8.4227002475
8.4615 8.42418723487
8.462 8.425970561360003
8.4625 8.42811372821
8.463 8.430622027190001
8.4635 8.433410789980002
8.464 8.43628951286
8.4645 8.438993607330001
8.465 8.441279651970003
8.4655 8.442999477219999
8.466 8.44414249954
8.4665 8.444835721410001
8.467 8.445322564250002
8.4675 8.445825282400001
8.468 8.446449711260001
8.4685 8.447206434369999
8.469 8.4480478258
8.4695 8.448926259620002
8.47 8.449799401669999
8.4705 8.450651376640003
8.471 8.451498059840002
8.4715 8.452355326580001
8.472 8.453260219250001
8.4725 8.45425507201
8.473 8.45537692725
8.4735 8.456662827360002
8.474 8.458155106500001
8.4745 8.459859056440003
8.475 8.461737634790001
8.4755 8.463663839070001
8.476 8.465473624410002
8.4765 8.467066447180002
8.477 8.468516392160002
8.4775 8.46999808776
8.478 8.47167557885
8.4785 8.47363353375
8.479 8.47581903476
8.4795 8.47814212179
8.48 8.48050754298
8.4805 8.48285179709
8.481 8.485137841730001
8.4815 8.48733921805
8.482 8.489466509590002
8.4825 8.491530299890002
8.483 8.493583506650001
8.4835 8.495684339339999
8.484 8.497901590970002
8.4845 8.50029347101
8.485 8.50282293707
8.4855 8.505378861980002
8.486 8.50780249264
8.4865 8.510003868960002
8.487 8.512030616870003
8.4875 8.514025614160001
8.488 8.51611057154
8.4885 8.51838074087
8.489 8.520862581
8.4895 8.52355609193
8.49 8.526445398350003
8.4905 8.529519916720002
8.491 8.53274260465
8.4915 8.53608700329
8.492 8.53953194556
8.4925 8.54306155615
8.493 8.546670543290002
8.4935 8.55035361521
8.494 8.55411077191
8.4945 8.55793142985
8.495 8.561810297260003
8.4955 8.565689164670001
8.496 8.56950453084
8.4965 8.573166435680001
8.497 8.576590210870002
8.4975 8.579722938710002
8.498 8.582591078050001
8.4985 8.58527929721
8.499 8.587930473980002
8.4995 8.59074569562
8.5 8.59394721647
8.5005 8.597693789630004
8.501 8.6019324974
8.5015 8.606308791190003
8.502 8.610198242140001
8.5025 8.612955254310002
8.503 8.61427290504
8.5035 8.61435757336
8.504 8.613786062200003
8.5045 8.613214551040002
8.505 8.613092840330001
8.5055 8.61359555848
8.506 8.614690954870003
8.5065 8.616225568170002
8.507 8.61805122882
8.5075 8.62001976726
8.508 8.622004181010002
8.5085 8.623909218209999
8.509 8.62564491877
8.5095 8.62716365676
8.51 8.628407222710003
8.5105 8.629327990690001
8.511 8.629825417070002
8.5115 8.629740748750002
8.512 8.62890464909
8.5125 8.627232449770002
8.513 8.624845861499999
8.5135 8.622025348089998
8.514 8.619098999280002
8.5145 8.616341987110001
8.515 8.613891897600002
8.5155 8.611791064910001
8.516 8.610018321960002
8.5165 8.608541918130001
8.517 8.60732481103
8.5175 8.60633525004
8.518 8.60557852693
8.5185 8.60506522524
8.519 8.60483767913
8.5195 8.604938222760001
8.52 8.60543035737
8.5205 8.606351125350002
8.521 8.60761585838
8.5215 8.608875299640001
8.522 8.60950502027
8.5225 8.608870007870003
8.523 8.606716257480002
8.5235 8.60334010822
8.524 8.599365988950002
8.5245 8.595386577910002
8.525 8.591761715460002
8.525 8.591761715460002
8.5255 8.588586653460002
8.526 8.58580318244
8.5265 8.583294883460002
8.527 8.58095062935
8.5275 8.578691043560003
8.528 8.576473791929999
8.5285 8.57426183207
8.529 8.572049872210002
8.5295 8.569832620580002
8.53 8.567615368950001
8.5305 8.5654192844
8.531 8.56325495047
8.5315 8.561138242470001
8.532 8.559063868630002
8.5325 8.55703712072
8.533 8.555052706970002
8.5335 8.553105335610002
8.534 8.5511844231
8.5345 8.549295261210002
8.535 8.547443141710001
8.5355 8.545638648139999
8.536 8.543881780500001
8.5365 8.542193705870002
8.537 8.540579716020002
8.5375 8.539050394490001
8.538 8.53762690836
8.5385 8.53628279878
8.539 8.535007482210002
8.5395 8.533785083340003
8.54 8.532610310400003
8.5405 8.531499038700002
8.541 8.53045126824
8.5415 8.529488166100002
8.542 8.528604440510001
8.5425 8.52781596678
8.543 8.52711745314
8.5435 8.526508899590002
8.544 8.525985014360003
8.5445 8.52553521391
8.545 8.525127747620001
8.5455 8.524752031950001
8.546 8.524386899820001
8.5465 8.52401647592
8.547 8.523635468480002
8.5475 8.52323329396
8.548 8.522772909970001
8.5485 8.522227857660003
8.549 8.521592845260002
8.5495 8.520867872770001
8.55 8.52007939904
8.5505 8.519248591150003
8.551 8.518396616180002
8.5515 8.51753934944
8.552 8.51668737447
8.5525 8.515856566580002
8.553 8.51505221754
8.5535 8.514295494430002
8.554 8.51360227256
8.5545 8.51298842724
8.555 8.512464542010001
8.5555 8.512046492180001
8.556 8.511744861290001
8.5565 8.51158081642
8.557 8.51155964934
8.5575 8.5116549012
8.558 8.51184011315
8.5585 8.512083534570003
8.559 8.51236399838
8.5595 8.51266562927
8.56 8.513004302550002
8.5605 8.513380018220001
8.561 8.513803359819999
8.5615 8.514263743810002
8.562 8.514734711340001
8.5625 8.51518451179
8.563 8.515586686310002
8.5635 8.51591477605
8.564 8.516179364550002
8.5645 8.51638045181
8.565 8.516549788450003
8.5655 8.516719125090003
8.566 8.51692550412
8.5665 8.51715305023
8.567 8.517354137490003
8.5675 8.517438805809999
8.568 8.517364721030003
8.5685 8.517116007840002
8.569 8.51674558394
8.5695 8.516306367030001
8.57 8.51585127481
8.5705 8.515396182589999
8.571 8.51494638214
8.5715 8.514491289920002
8.572 8.514020322390003
8.5725 8.51352818778
8.573 8.513036053170001
8.5735 8.51255979387
8.574 8.512136452270003
8.5745 8.511787195450001
8.575 8.51153848226
8.5755 8.511422063320001
8.576 8.511464397480001
8.5765 8.51167606828
8.577 8.512057075720001
8.5775 8.51261271157
8.578 8.513337684060001
8.5785 8.514231993190002
8.579 8.515306222500001
8.5795 8.51656037199
8.58 8.517989149890003
8.5805 8.51957138912
8.581 8.521233004900001
8.5815 8.522820535900003
8.582 8.52416993725
8.5825 8.525164790010002
8.583 8.525831553029999
8.5835 8.52631839587
8.584 8.52680523871
8.5845 8.52740320872
8.585 8.52806467997
8.5855 8.5286414829
8.586 8.52899603149
8.5865 8.52909657512
8.587 8.529038365650003
8.5875 8.528927238480001
8.588 8.528863737240002
8.5885 8.52890077963
8.589 8.5290648245
8.5895 8.52936645539
8.59 8.529810964070002
8.5905 8.530387767
8.591 8.53108628064
8.5915 8.531885337910001
8.592 8.53276377173
8.5925 8.533705706790002
8.593 8.534684684240002
8.5935 8.535679537
8.594 8.53665851445
8.5945 8.537589865970002
8.595 8.53844713271
8.5955 8.539214439360002
8.596 8.539891785920002
8.5965 8.54050033947
8.597 8.541066558859999
8.5975 8.541611611170001
8.598 8.54215666348
8.5985 8.54272817464
8.599 8.543379062350002
8.5995 8.544162244310002
8.6 8.54511476291
8.6005 8.546215451070001
8.601 8.54735318162
8.6015 8.548348034380002
8.602 8.548993630320002
8.6025 8.549120632800001
8.603 8.548670832350002
8.6035 8.547723605520002
8.604 8.54640595479
8.6045 8.544892508570001
8.605 8.543283810490003
8.6055 8.541638070020003
8.606 8.53994999539
8.6065 8.538193127749999
8.607 8.53634630002
8.6075 8.534430679280003
8.608 8.53246214084
8.6085 8.530477727090002
8.609 8.528488021570002
8.6095 8.52649302428
8.61 8.524482151680001
8.6105 8.522465987310003
8.611 8.52046569825
8.6115 8.51852891043
8.612 8.51668737447
8.6125 8.514967549220003
8.613 8.51335355937
8.6135 8.51182952961
8.614 8.510337250470002
8.6145 8.508797345400001
8.615 8.507130437850002
8.6155 8.505257151270001
8.616 8.5031351515
8.6165 8.50079089739
8.617 8.498266723099999
8.6175 8.495652588720002
8.618 8.493006703719999
8.6185 8.490339651640003
8.619 8.48761968186
8.6195 8.484767417830003
8.62 8.481666440610002
8.6205 8.478179164180002
8.621 8.47412566836
8.6215 8.469241364650003
8.622 8.46312407853
8.6225 8.45514938114
8.623 8.444322419720002
8.6235 8.429140331590002
8.624 8.407343530959999
8.6245 8.37575695583
8.625 8.33033769392
8.625 8.33033769392
8.6255 8.266799411529998
8.626 8.18209934091
8.6265 8.07669786605
8.627 7.95653764466
8.6275 7.832720810199999
8.628 7.71822278271
8.6285 7.62368531166
8.629 7.5552786008699995
8.6295 7.515553283480002
8.63 7.505694715970001
8.6305 7.52760793554
8.631 7.58467967499
8.6315 7.68019083172
8.632 7.812500957029999
8.6325 7.96854996256
8.633 8.123524738779999
8.6335 8.252606884390001
[truncated: 54,077 more chars]
