# Supplementary material for: Distinct solvation patterns of OH− versus H3O+ charge defects at electrified gold/water interfaces govern their properties
Source: Nat Commun. 2025 Sep 19;16:8325. doi: 10.1038/s41467-025-63832-1 (PMC12449469; doi:10.1038/s41467-025-63832-1)
Supplement: Supplementary file 4 — Source Data [file 41467_2025_63832_MOESM4_ESM.zip › data/si/fig6/hb_hclo4_v0_bulk.dat]

# D2A0 D2A1 D2A2 D1A0 D1A1 D1A2 D0A0 D0A1 D0A2
0.6084378163553634 15.980410132771983 75.938273047048 0.10478430313499405 2.291544209734008 4.942585535642105 0.007488417006543144 0.06644760946951053 0.06004741574888982
