# Supplementary material for: Distinct solvation patterns of OH− versus H3O+ charge defects at electrified gold/water interfaces govern their properties
Source: Nat Commun. 2025 Sep 19;16:8325. doi: 10.1038/s41467-025-63832-1 (PMC12449469; doi:10.1038/s41467-025-63832-1)
Supplement: Supplementary file 4 — Source Data [file 41467_2025_63832_MOESM4_ESM.zip › data/si/fig6/hb_hclo4_v0_if.dat]

# D2A0 D2A1 D2A2 D1A0 D1A1 D1A2 D0A0 D0A1 D0A2
2.869031254300827 26.92670841173682 33.09628305495588 0.6782860705807224 11.53302391469008 23.511254280511483 0.06756735410643035 0.6638086685622332 0.6540369905577462
