# Supplementary material for: Distinct solvation patterns of OH− versus H3O+ charge defects at electrified gold/water interfaces govern their properties
Source: Nat Commun. 2025 Sep 19;16:8325. doi: 10.1038/s41467-025-63832-1 (PMC12449469; doi:10.1038/s41467-025-63832-1)
Supplement: Supplementary file 4 — Source Data [file 41467_2025_63832_MOESM4_ESM.zip › data/si/fig6/hb_hclo4_vm2_if.dat]

# D2A0 D2A1 D2A2 D1A0 D1A1 D1A2 D0A0 D0A1 D0A2
1.5918421065742714 14.349191165661177 25.71973924654143 0.9949192268924671 16.586945900172672 38.094003222483884 0.1533079739053092 1.2462132405026638 1.2638379172659129
