# Supplementary material for: Distinct solvation patterns of OH− versus H3O+ charge defects at electrified gold/water interfaces govern their properties
Source: Nat Commun. 2025 Sep 19;16:8325. doi: 10.1038/s41467-025-63832-1 (PMC12449469; doi:10.1038/s41467-025-63832-1)
Supplement: Supplementary file 4 — Source Data [file 41467_2025_63832_MOESM4_ESM.zip › data/si/fig6/hb_hclo4_vm3_bulk.dat]

# D2A0 D2A1 D2A2 D1A0 D1A1 D1A2 D0A0 D0A1 D0A2
0.6546705475416134 15.849052407504889 76.00104382886357 0.10747297458314145 2.268780098482642 4.985767028683427 0.005999376197444861 0.0667527676170323 0.06046821742519126
