# Supplementary material for: Distinct solvation patterns of OH− versus H3O+ charge defects at electrified gold/water interfaces govern their properties
Source: Nat Commun. 2025 Sep 19;16:8325. doi: 10.1038/s41467-025-63832-1 (PMC12449469; doi:10.1038/s41467-025-63832-1)
Supplement: Supplementary file 4 — Source Data [file 41467_2025_63832_MOESM4_ESM.zip › data/si/fig6/hb_naoh_v1_bulk.dat]

# D2A0 D2A1 D2A2 D1A0 D1A1 D1A2 D0A0 D0A1 D0A2
0.7559188655923572 15.663459903532477 75.89507107445134 0.18380852822709642 2.2503639280293406 5.064790928824239 0.008584888189769487 0.06474709265093383 0.1132628333999639
