# Supplementary material for: Distinct solvation patterns of OH− versus H3O+ charge defects at electrified gold/water interfaces govern their properties
Source: Nat Commun. 2025 Sep 19;16:8325. doi: 10.1038/s41467-025-63832-1 (PMC12449469; doi:10.1038/s41467-025-63832-1)
Supplement: Supplementary file 4 — Source Data [file 41467_2025_63832_MOESM4_ESM.zip › data/si/fig7/README]

The 2D data can be plotted by loading the file Hist_h3o_pos_cosTheta_if.npy using Python, either in a terminal or a Jupyter notebook.
In a terminal run the line below
python3 plot.py


or copy the lines below in in a Jupyter notebook, and run the lines.

import numpy as np
import matplotlib.pyplot as pl

Hist_h3o_pos_cosTheta_if = np.load('Hist_h3o_pos_cosTheta_if.npy')

fig, ax = pl.subplots(1,1, figsize=(3, 3), dpi=200, sharex=False, sharey=False)
ax.imshow(Hist_h3o_pos_cosTheta_if,cmap='Blues', interpolation='bilinear', origin='lower', aspect='auto')

ax.minorticks_on()
ax.set_ylabel(r'cos($\theta$)', fontsize=8)
ax.set_xlabel(r'$z$ (\AA)', fontsize=8)
ax.tick_params(labeltop=False,  top=True, right=True, bottom=True, which='both')
ax.minorticks_on() 
ax.set_ylabel(r'cos($\theta$)', fontsize=8)
ax.set_xlabel(r'$z$ (\AA)', fontsize=8)
pl.show()
