# Supplementary material for: Distinct solvation patterns of OH− versus H3O+ charge defects at electrified gold/water interfaces govern their properties
Source: Nat Commun. 2025 Sep 19;16:8325. doi: 10.1038/s41467-025-63832-1 (PMC12449469; doi:10.1038/s41467-025-63832-1)
Supplement: Supplementary file 4 — Source Data [file 41467_2025_63832_MOESM4_ESM.zip › data/si/fig8/panel_a/rdf_Oa-Ow-bl-0v.dat]

0.07532211450430062 0.0
0.1255368575071677 0.0
0.1757516005100348 0.0
0.2259663435129019 0.0
0.276181086515769 0.0
0.32639582951863605 0.0
0.37661057252150315 0.0
0.42682531552437025 0.0
0.47704005852723735 0.0
0.5272548015301044 0.0
0.5774695445329715 0.0
0.6276842875358386 0.0
0.6778990305387056 0.0
0.7281137735415728 0.0
0.7783285165444398 0.0
0.828543259547307 0.0
0.878758002550174 0.0
0.9289727455530412 0.0
0.9791874885559082 0.0
1.0294022315587754 0.0
1.0796169745616424 0.0
1.1298317175645094 0.0
1.1800464605673766 0.0
1.2302612035702436 0.0
1.2804759465731106 0.0
1.3306906895759778 0.0
1.380905432578845 0.0
1.431120175581712 0.0
1.481334918584579 0.0
1.5315496615874462 0.0
1.5817644045903134 0.0
1.6319791475931802 0.0
1.6821938905960474 0.0
1.7324086335989146 0.0
1.7826233766017816 0.0
1.8328381196046486 0.0
1.8830528626075158 0.0
1.933267605610383 0.0
1.98348234861325 0.0
2.033697091616117 0.0
2.083911834618984 0.0
2.134126577621851 0.0
2.1843413206247186 0.0
2.2345560636275854 0.0
2.284770806630452 0.0007976480685336198
2.33498554963332 0.023371346702196275
2.3852002926361866 0.34064014465418224
2.4354150356390534 1.8020309529881264
2.485629778641921 4.163391900469502
2.535844521644788 4.477708838905136
2.586059264647655 3.6649720133035997
2.636274007650522 2.48843979858954
2.686488750653389 1.7392902969919126
2.7367034936562566 0.8524944710053743
2.7869182366591234 0.5955781404845815
2.83713297966199 0.4223324056178755
2.887347722664858 0.38831893573195836
2.9375624656677246 0.4143164939291399
2.9877772086705914 0.6520861387039226
3.037991951673459 0.5608408590744766
3.088206694676326 0.7696437352860781
3.138421437679193 0.7263614218946358
3.1886361806820602 0.70850178693139
3.238850923684927 0.8921106344712952
3.289065666687794 0.9075976052410332
3.3392804096906614 1.0597925527101706
3.389495152693528 0.9364737061643869
3.439709895696396 0.9474951402796555
3.4899246386992626 1.0442812890636055
3.5401393817021294 1.073237194383925
3.590354124704997 0.9990484801033613
3.640568867707864 1.0587655167573133
3.6907836107107306 0.9967737997729519
3.7409983537135982 1.117558470521214
3.791213096716465 1.063389026401683
3.841427839719332 1.214005248477277
3.8916425827221994 1.1811106929641288
3.941857325725066 1.2745747062145196
3.992072068727934 1.3882581014060476
4.042286811730801 1.1686022874448108
4.092501554733667 1.1868632416957137
4.142716297736534 1.189706007417598
4.192931040739402 1.2412996929154891
4.2431457837422695 1.207406485668528
4.293360526745136 1.1986545525476517
4.343575269748003 1.0893800600121253
4.39379001275087 1.1762022453209684
4.444004755753737 1.3134344895870758
4.494219498756604 1.2390224232011244
4.544434241759472 1.1113465247664984
4.594648984762339 1.103716016618643
4.644863727765205 1.146997620390086
4.695078470768072 1.049653971044495
4.74529321377094 1.0874911080992622
4.795507956773807 1.069722325018787
4.845722699776674 1.1054203213091112
4.895937442779541 1.0227524960986762
4.946152185782408 0.7958206040036548
4.996366928785275 0.7856009320059458
5.046581671788142 0.8854041182854322
5.09679641479101 0.8290162781210424
5.147011157793877 0.7805822424425206
5.197225900796743 0.9497946308580754
5.24744064379961 0.8734352588166745
5.297655386802478 0.7778800318565093
5.347870129805345 0.7770381753616193
5.398084872808212 0.6869615521745356
5.448299615811079 0.7831718475793654
5.498514358813946 0.8206156881781539
5.5487291018168134 0.8102041730380024
5.59894384481968 0.8141711344779458
5.649158587822548 0.8970063743511973
5.699373330825415 0.9390443012234034
5.749588073828281 0.9608777871586875
5.799802816831148 0.8399357385315035
5.850017559834016 0.902698142558085
5.900232302836883 0.8723902255990224
5.95044704583975 0.8609362483951744
6.000661788842617 0.9596628893290547
6.050876531845484 1.0286873874320004
6.101091274848351 1.017921429035125
6.151306017851218 1.1340176174992345
6.201520760854086 1.0333562224743618
6.251735503856953 1.0301669411844607
6.301950246859819 1.0026328685254653
6.352164989862686 0.9490237273721287
6.402379732865554 0.8941103652772129
6.452594475868421 0.958475105084639
6.502809218871288 1.0663146118952027
6.553023961874155 1.0478514804588754
6.603238704877022 1.0265252974288175
6.653453447879889 1.0417917498694085
6.703668190882756 0.9731700872829158
6.753882933885624 0.9220976836801725
6.804097676888491 0.959267571977898
6.854312419891357 0.9375305738386457
6.904527162894224 0.9583185757345719
6.954741905897092 1.0676599103262006
7.004956648899959 0.9623147959213013
7.055171391902826 1.0121887515257415
7.105386134905693 1.0789169277681436
7.15560087790856 0.9815937467725547
7.205815620911427 1.0029813358401265
7.256030363914294 1.013106155102971
7.306245106917161 1.0972817527617649
7.356459849920029 1.0327391764770628
7.406674592922895 0.9982541757723236
7.456889335925762 0.9037917476146033
7.50710407892863 0.9018033886165315
7.557318821931497 0.9898453278200425
7.607533564934364 0.9637413669365479
7.657748307937231 0.967498286183277
7.707963050940098 0.8863952853863817
7.758177793942965 0.937461543656847
7.808392536945832 0.8457976847817261
