# Supplementary material for: Distinct solvation patterns of OH− versus H3O+ charge defects at electrified gold/water interfaces govern their properties
Source: Nat Commun. 2025 Sep 19;16:8325. doi: 10.1038/s41467-025-63832-1 (PMC12449469; doi:10.1038/s41467-025-63832-1)
Supplement: Supplementary file 4 — Source Data [file 41467_2025_63832_MOESM4_ESM.zip › data/si/fig8/panel_a/rdf_Oa-Ow-if-0v.dat]

0.07532211450430062 0.0
0.1255368575071677 0.0
0.1757516005100348 0.0
0.2259663435129019 0.0
0.276181086515769 0.0
0.32639582951863605 0.0
0.37661057252150315 0.0
0.42682531552437025 0.0
0.47704005852723735 0.0
0.5272548015301044 0.0
0.5774695445329715 0.0
0.6276842875358386 0.0
0.6778990305387056 0.0
0.7281137735415728 0.0
0.7783285165444398 0.0
0.828543259547307 0.0
0.878758002550174 0.0
0.9289727455530412 0.0
0.9791874885559082 0.0
1.0294022315587754 0.0
1.0796169745616424 0.0
1.1298317175645094 0.0
1.1800464605673766 0.0
1.2302612035702436 0.0
1.2804759465731106 0.0
1.3306906895759778 0.0
1.380905432578845 0.0
1.431120175581712 0.0
1.481334918584579 0.0
1.5315496615874462 0.0
1.5817644045903134 0.0
1.6319791475931802 0.0
1.6821938905960474 0.0
1.7324086335989146 0.0
1.7826233766017816 0.0
1.8328381196046486 0.0
1.8830528626075158 0.0
1.933267605610383 0.0
1.98348234861325 0.0
2.033697091616117 0.0
2.083911834618984 0.0
2.134126577621851 0.0
2.1843413206247186 0.0
2.2345560636275854 0.0
2.284770806630452 0.0001764287056361323
2.33498554963332 0.029579744732693997
2.3852002926361866 0.385217384864026
2.4354150356390534 1.948092675161039
2.485629778641921 4.348785235212404
2.535844521644788 5.494899869801151
2.586059264647655 4.706057269113123
2.636274007650522 3.135865694447891
2.686488750653389 1.8228917576242574
2.7367034936562566 1.0713142686747053
2.7869182366591234 0.6126868905004498
2.83713297966199 0.46132710243693975
2.887347722664858 0.37783196986446377
2.9375624656677246 0.3997099075104246
2.9877772086705914 0.45925615769376776
3.037991951673459 0.45571528314618337
3.088206694676326 0.4919626041877947
3.138421437679193 0.5348830366009923
3.1886361806820602 0.583189004860413
3.238850923684927 0.6265921664608693
3.289065666687794 0.6943761728371065
3.3392804096906614 0.7102935552834015
3.389495152693528 0.753619719628481
3.439709895696396 0.7620117515794516
3.4899246386992626 0.7813995222542192
3.5401393817021294 0.7630245260403812
3.590354124704997 0.820381133897644
3.640568867707864 0.8962901962961511
3.6907836107107306 0.9184548645266044
3.7409983537135982 0.9834146320714068
3.791213096716465 0.9285810732875148
3.841427839719332 0.8948115086884884
3.8916425827221994 0.9387162872129882
3.941857325725066 0.9883053841956331
3.992072068727934 1.0643117826159263
4.042286811730801 1.1701009694817783
4.092501554733667 1.2309386636106192
4.142716297736534 1.256158032786311
4.192931040739402 1.2837479395836933
4.2431457837422695 1.2713406168365122
4.293360526745136 1.2806337593817485
4.343575269748003 1.2619731137969366
4.39379001275087 1.310073269604582
4.444004755753737 1.2684649547150055
4.494219498756604 1.2713894124141798
4.544434241759472 1.211844129500932
4.594648984762339 1.1870494099173101
4.644863727765205 1.1334320375646116
4.695078470768072 1.1428051686960405
4.74529321377094 1.1241948298679847
4.795507956773807 1.046216137463506
4.845722699776674 1.0053763820001678
4.895937442779541 0.9759040631644162
4.946152185782408 0.9745964259505115
4.996366928785275 0.9406121378921806
5.046581671788142 0.9046522138239095
5.09679641479101 0.9144915213296112
5.147011157793877 0.7936105968133648
5.197225900796743 0.8062600095752861
5.24744064379961 0.8118688193121909
5.297655386802478 0.7737233889307329
5.347870129805345 0.7785658554390007
5.398084872808212 0.7940428514384128
5.448299615811079 0.7919978632298118
5.498514358813946 0.7719171792313416
5.5487291018168134 0.7912778993440893
5.59894384481968 0.7613690655651769
5.649158587822548 0.7874673890220172
5.699373330825415 0.815818353725964
5.749588073828281 0.8272561147897664
5.799802816831148 0.8806143043253754
5.850017559834016 0.8908712581881671
5.900232302836883 0.9206024811981028
5.95044704583975 0.9371597161593921
6.000661788842617 0.9308477780340831
6.050876531845484 0.9760801187605055
6.101091274848351 1.0017773764256381
6.151306017851218 1.0603510882616747
6.201520760854086 1.0752675858992966
6.251735503856953 1.0670993016664752
6.301950246859819 1.0914039751881524
6.352164989862686 1.0838995411076398
6.402379732865554 1.092203293812494
6.452594475868421 1.1040017174259933
6.502809218871288 1.0973317945288887
6.553023961874155 1.0854393178583317
6.603238704877022 1.0697584974359486
6.653453447879889 1.1126758464221171
6.703668190882756 1.1426519007632558
6.753882933885624 1.1270568411701758
6.804097676888491 1.1275388336106713
6.854312419891357 1.1207778912477355
6.904527162894224 1.0806141543448666
6.954741905897092 1.0479851496999688
7.004956648899959 1.026664402065767
7.055171391902826 1.0364034496284114
7.105386134905693 1.0427382282392035
7.15560087790856 1.0172472296233763
7.205815620911427 1.0089719166578575
7.256030363914294 0.957942576643628
7.306245106917161 0.9958184868751044
7.356459849920029 0.9807877159929126
7.406674592922895 0.9653220000545366
7.456889335925762 0.9929313922108048
7.50710407892863 1.02719180784129
7.557318821931497 0.9903117170207059
7.607533564934364 0.9049004413174071
7.657748307937231 0.8892740557686079
7.707963050940098 0.8468604133541563
7.758177793942965 0.8402824906233737
7.808392536945832 0.7817320616095735
