# Supplementary material for: Distinct solvation patterns of OH− versus H3O+ charge defects at electrified gold/water interfaces govern their properties
Source: Nat Commun. 2025 Sep 19;16:8325. doi: 10.1038/s41467-025-63832-1 (PMC12449469; doi:10.1038/s41467-025-63832-1)
Supplement: Supplementary file 4 — Source Data [file 41467_2025_63832_MOESM4_ESM.zip › data/si/fig8/panel_a/rdf_Ow-Ow-bl-0v.dat]

0.1255368575071677 0.0
0.1757516005100348 0.0
0.2259663435129019 0.0
0.276181086515769 0.0
0.32639582951863605 0.0
0.37661057252150315 0.0
0.42682531552437025 0.0
0.47704005852723735 0.0
0.5272548015301044 0.0
0.5774695445329715 0.0
0.6276842875358386 0.0
0.6778990305387056 0.0
0.7281137735415728 0.0
0.7783285165444398 0.0
0.828543259547307 0.0
0.878758002550174 0.0
0.9289727455530412 0.0
0.9791874885559082 0.0
1.0294022315587754 0.0
1.0796169745616424 0.0
1.1298317175645094 0.0
1.1800464605673766 0.0
1.2302612035702436 0.0
1.2804759465731106 0.0
1.3306906895759778 0.0
1.380905432578845 0.0
1.431120175581712 0.0
1.481334918584579 0.0
1.5315496615874462 0.0
1.5817644045903134 0.0
1.6319791475931802 0.0
1.6821938905960474 0.0
1.7324086335989146 0.0
1.7826233766017816 0.0
1.8328381196046486 0.0
1.8830528626075158 0.0
1.933267605610383 0.0
1.98348234861325 0.0
2.033697091616117 0.0
2.083911834618984 0.0
2.134126577621851 0.0
2.1843413206247186 0.0
2.2345560636275854 0.0
2.284770806630452 0.0
2.33498554963332 3.0630933877059136e-05
2.3852002926361866 0.00039513463447595577
2.4354150356390534 0.006113920786446211
2.485629778641921 0.0359185426598218
2.535844521644788 0.15844974939003917
2.586059264647655 0.4446950728239077
2.636274007650522 0.9008765834349153
2.686488750653389 1.4231893048640338
2.7367034936562566 1.8977740391960753
2.7869182366591234 2.171547080435305
2.83713297966199 2.236985351234485
2.887347722664858 2.1279683303939216
2.9375624656677246 1.947310402698606
2.9877772086705914 1.7235904920320742
3.037991951673459 1.4823374384366368
3.088206694676326 1.2955119417524363
3.138421437679193 1.1483260167966305
3.1886361806820602 1.0291323272603616
3.238850923684927 0.9515628873470009
3.289065666687794 0.9078850205044187
3.3392804096906614 0.8796032782075267
3.389495152693528 0.8574827717721122
3.439709895696396 0.8518896287871217
3.4899246386992626 0.8603847617585567
3.5401393817021294 0.8792657007995257
3.590354124704997 0.9009682314480338
3.640568867707864 0.9158712611393295
3.6907836107107306 0.9413073412738099
3.7409983537135982 0.9627883556586553
3.791213096716465 0.9778816852299722
3.841427839719332 0.983824944681162
3.8916425827221994 0.9888407749413078
3.941857325725066 1.0150179068023064
3.992072068727934 1.0446355084292984
4.042286811730801 1.0621490905567532
4.092501554733667 1.0748843946756947
4.142716297736534 1.0773308325999558
4.192931040739402 1.073754044919374
4.2431457837422695 1.090485329330248
4.293360526745136 1.0936143590630476
4.343575269748003 1.0939091470601403
4.39379001275087 1.0988211506445573
4.444004755753737 1.1058382891048963
4.494219498756604 1.0951786414678926
4.544434241759472 1.0795976547794048
4.594648984762339 1.0750892202371805
4.644863727765205 1.0641001312915261
4.695078470768072 1.0536161875014018
4.74529321377094 1.044354400043926
4.795507956773807 1.0334925865718856
4.845722699776674 1.0243988565133428
4.895937442779541 1.0013542457978886
4.946152185782408 0.9821185531539565
4.996366928785275 0.9574624730826913
5.046581671788142 0.9395748404025992
5.09679641479101 0.9274292960915255
5.147011157793877 0.9255317012522826
5.197225900796743 0.9031585344001142
5.24744064379961 0.9020932278589112
5.297655386802478 0.8877332728069242
5.347870129805345 0.8750700143235985
5.398084872808212 0.8654854693303632
5.448299615811079 0.8656331797461905
5.498514358813946 0.8582838266123118
5.5487291018168134 0.8480644256124256
5.59894384481968 0.8507974361230258
5.649158587822548 0.8527421243455054
5.699373330825415 0.8585285763358477
5.749588073828281 0.8653603198239274
5.799802816831148 0.8711786543694533
5.850017559834016 0.8909196474148937
5.900232302836883 0.9163446750389243
5.95044704583975 0.9191955089231654
6.000661788842617 0.9292147126790591
6.050876531845484 0.9379979502652955
6.101091274848351 0.9539532777250471
6.151306017851218 0.9853416227809189
6.201520760854086 1.0024003565833708
6.251735503856953 1.0169733254346889
6.301950246859819 1.0287557113557426
6.352164989862686 1.0289375266861391
6.402379732865554 1.0430961714958351
6.452594475868421 1.0592643728335414
6.502809218871288 1.0702721820204946
6.553023961874155 1.074206669778056
6.603238704877022 1.0742088500156493
6.653453447879889 1.0774673592758215
6.703668190882756 1.0780981216442767
6.753882933885624 1.074326691295276
6.804097676888491 1.078398543783369
6.854312419891357 1.079051647180374
6.904527162894224 1.0638811068701444
6.954741905897092 1.0519095644196117
7.004956648899959 1.043021618525635
7.055171391902826 1.0450453193201907
7.105386134905693 1.0455852413607822
7.15560087790856 1.035925552712626
7.205815620911427 1.0301444416565304
7.256030363914294 1.0244908975313785
7.306245106917161 1.0195779982073654
7.356459849920029 1.0061953046269625
7.406674592922895 1.0085377054226135
7.456889335925762 1.0023959974107475
7.50710407892863 0.9913523129654862
7.557318821931497 0.9687166475429178
7.607533564934364 0.9419249674738343
7.657748307937231 0.9140357791659004
7.707963050940098 0.8979030139476586
7.758177793942965 0.8796291581436075
7.808392536945832 0.8629256664153004
