# Supplementary material for: Distinct solvation patterns of OH− versus H3O+ charge defects at electrified gold/water interfaces govern their properties
Source: Nat Commun. 2025 Sep 19;16:8325. doi: 10.1038/s41467-025-63832-1 (PMC12449469; doi:10.1038/s41467-025-63832-1)
Supplement: Supplementary file 4 — Source Data [file 41467_2025_63832_MOESM4_ESM.zip › data/si/fig8/panel_a/rdf_Ow-Ow-if-0v.dat]

0.1255368575071677 0.0
0.1757516005100348 0.0
0.2259663435129019 0.0
0.276181086515769 0.0
0.32639582951863605 0.0
0.37661057252150315 0.0
0.42682531552437025 0.0
0.47704005852723735 0.0
0.5272548015301044 0.0
0.5774695445329715 0.0
0.6276842875358386 0.0
0.6778990305387056 0.0
0.7281137735415728 0.0
0.7783285165444398 0.0
0.828543259547307 0.0
0.878758002550174 0.0
0.9289727455530412 0.0
0.9791874885559082 0.0
1.0294022315587754 0.0
1.0796169745616424 0.0
1.1298317175645094 0.0
1.1800464605673766 0.0
1.2302612035702436 0.0
1.2804759465731106 0.0
1.3306906895759778 0.0
1.380905432578845 0.0
1.431120175581712 0.0
1.481334918584579 0.0
1.5315496615874462 0.0
1.5817644045903134 0.0
1.6319791475931802 0.0
1.6821938905960474 0.0
1.7324086335989146 0.0
1.7826233766017816 0.0
1.8328381196046486 0.0
1.8830528626075158 0.0
1.933267605610383 0.0
1.98348234861325 0.0
2.033697091616117 0.0
2.083911834618984 0.0
2.134126577621851 0.0
2.1843413206247186 0.0
2.2345560636275854 0.0
2.284770806630452 0.0
2.33498554963332 0.0
2.3852002926361866 0.0020223566622640356
2.4354150356390534 0.01237694692409592
2.485629778641921 0.0658939182322893
2.535844521644788 0.24954003911255168
2.586059264647655 0.6698293119780797
2.636274007650522 1.3617658658072636
2.686488750653389 2.114134614118284
2.7367034936562566 2.673956418450865
2.7869182366591234 2.939911946494081
2.83713297966199 2.9915535403109392
2.887347722664858 2.7855785237331645
2.9375624656677246 2.5120619383597385
2.9877772086705914 2.25610002948704
3.037991951673459 1.9625003154337057
3.088206694676326 1.6199677488517101
3.138421437679193 1.4456117995733422
3.1886361806820602 1.2754791703702086
3.238850923684927 1.1731685460391237
3.289065666687794 1.025478154179578
3.3392804096906614 0.933947849539825
3.389495152693528 0.8957844697735547
3.439709895696396 0.871852019049282
3.4899246386992626 0.8418771587904985
3.5401393817021294 0.8101270888204081
3.590354124704997 0.8173845713135529
3.640568867707864 0.8330688604424817
3.6907836107107306 0.8054423098349476
3.7409983537135982 0.8358976645045956
3.791213096716465 0.8301788259275336
3.841427839719332 0.8337297384784026
3.8916425827221994 0.8660328608225959
3.941857325725066 0.8734119362368638
3.992072068727934 0.8668617751366423
4.042286811730801 0.8621189626392415
4.092501554733667 0.8797268488474669
4.142716297736534 0.8671359159686765
4.192931040739402 0.9253590344555297
4.2431457837422695 0.9571129347214004
4.293360526745136 0.9595134539292541
4.343575269748003 1.0030317635281363
4.39379001275087 0.9850151276940812
4.444004755753737 1.00489994187801
4.494219498756604 1.0390676865206865
4.544434241759472 1.0504869073457646
4.594648984762339 1.060777396720974
4.644863727765205 1.0462943079828273
4.695078470768072 1.0506642836575817
4.74529321377094 1.0265370350781404
4.795507956773807 1.042308851094999
4.845722699776674 1.0392082256465536
4.895937442779541 1.0087590793419514
4.946152185782408 0.9926963590254836
4.996366928785275 0.9887126910846988
5.046581671788142 0.9872568244373183
5.09679641479101 0.9550405918065539
5.147011157793877 0.9547226298727829
5.197225900796743 0.9509055006846254
5.24744064379961 0.9358890561395653
5.297655386802478 0.9379404982529077
5.347870129805345 0.9208747128219082
5.398084872808212 0.898704506379224
5.448299615811079 0.8821691066932714
5.498514358813946 0.8827234819311185
5.5487291018168134 0.9034269545356418
5.59894384481968 0.897584851464613
5.649158587822548 0.8908996727777517
5.699373330825415 0.8956977781793986
5.749588073828281 0.8957809737057091
5.799802816831148 0.9246805331873971
5.850017559834016 0.9061162790390446
5.900232302836883 0.9178310528561535
5.95044704583975 0.9151103450843013
6.000661788842617 0.9336269553511738
6.050876531845484 0.9490532921059343
6.101091274848351 0.9355213240329444
6.151306017851218 0.9482837743690106
6.201520760854086 0.9917688983245481
6.251735503856953 1.0000689396235354
6.301950246859819 1.001181860243761
6.352164989862686 1.0143709174084052
6.402379732865554 1.032051922686569
6.452594475868421 1.0491063110012
6.502809218871288 1.0415266343380245
6.553023961874155 1.0528715873151338
6.603238704877022 1.0704145136821719
6.653453447879889 1.068559862994799
6.703668190882756 1.0682817158218696
6.753882933885624 1.0984751898711278
6.804097676888491 1.0644902310864968
6.854312419891357 1.0901718616197316
6.904527162894224 1.0725686407988724
6.954741905897092 1.084723594413466
7.004956648899959 1.0915345923126067
7.055171391902826 1.0582754263072336
7.105386134905693 1.0723653817509966
7.15560087790856 1.0420212326162936
7.205815620911427 1.0362554331723905
7.256030363914294 1.0129171604937743
7.306245106917161 1.0216837784486685
7.356459849920029 1.0134374270075965
7.406674592922895 1.0006337541843626
7.456889335925762 0.9720196522217672
7.50710407892863 0.9785236722706896
7.557318821931497 0.9585204918245713
7.607533564934364 0.9252642092359694
7.657748307937231 0.9007228396270132
7.707963050940098 0.8612793835615411
7.758177793942965 0.821509882997521
7.808392536945832 0.8060326243245572
