# Supplementary material for: Distinct solvation patterns of OH− versus H3O+ charge defects at electrified gold/water interfaces govern their properties
Source: Nat Commun. 2025 Sep 19;16:8325. doi: 10.1038/s41467-025-63832-1 (PMC12449469; doi:10.1038/s41467-025-63832-1)
Supplement: Supplementary file 4 — Source Data [file 41467_2025_63832_MOESM4_ESM.zip › data/si/fig8/panel_b/rdf_Oa-Ow-bl-m3v.dat]

0.07532211450430062 0.0
0.1255368575071677 0.0
0.1757516005100348 0.0
0.2259663435129019 0.0
0.276181086515769 0.0
0.32639582951863605 0.0
0.37661057252150315 0.0
0.42682531552437025 0.0
0.47704005852723735 0.0
0.5272548015301044 0.0
0.5774695445329715 0.0
0.6276842875358386 0.0
0.6778990305387056 0.0
0.7281137735415728 0.0
0.7783285165444398 0.0
0.828543259547307 0.0
0.878758002550174 0.0
0.9289727455530412 0.0
0.9791874885559082 0.0
1.0294022315587754 0.0
1.0796169745616424 0.0
1.1298317175645094 0.0
1.1800464605673766 0.0
1.2302612035702436 0.0
1.2804759465731106 0.0
1.3306906895759778 0.0
1.380905432578845 0.0
1.431120175581712 0.0
1.481334918584579 0.0
1.5315496615874462 0.0
1.5817644045903134 0.0
1.6319791475931802 0.0
1.6821938905960474 0.0
1.7324086335989146 0.0
1.7826233766017816 0.0
1.8328381196046486 0.0
1.8830528626075158 0.0
1.933267605610383 0.0
1.98348234861325 0.0
2.033697091616117 0.0
2.083911834618984 0.0
2.134126577621851 0.0
2.1843413206247186 0.0
2.2345560636275854 0.0
2.284770806630452 0.0
2.33498554963332 0.0263448378764095
2.3852002926361866 0.3502227718779333
2.4354150356390534 1.5969147131915782
2.485629778641921 3.7911093422653144
2.535844521644788 4.8395032543609595
2.586059264647655 4.147822292205274
2.636274007650522 2.7662622889125505
2.686488750653389 1.5618720698119732
2.7367034936562566 0.9299741942851755
2.7869182366591234 0.4807160352169152
2.83713297966199 0.3369981493904921
2.887347722664858 0.37821935462430256
2.9375624656677246 0.3693777029318767
2.9877772086705914 0.3890322341145179
3.037991951673459 0.3992306495900344
3.088206694676326 0.5307216735180816
3.138421437679193 0.5351536721597927
3.1886361806820602 0.5870382988883535
3.238850923684927 0.6157549781925037
3.289065666687794 0.6441003802612267
3.3392804096906614 0.7313337661188506
3.389495152693528 0.8584853623044566
3.439709895696396 0.8720344937232174
3.4899246386992626 1.020567168231156
3.5401393817021294 0.9058026895086565
3.590354124704997 0.9617582509630352
3.640568867707864 0.984324076715591
3.6907836107107306 0.9613184796610763
3.7409983537135982 1.081221403093846
3.791213096716465 1.0809102349566166
3.841427839719332 1.1393505771990655
3.8916425827221994 1.122140802602916
3.941857325725066 1.3418723078434698
3.992072068727934 1.406411398342979
4.042286811730801 1.3486786749730832
4.092501554733667 1.1946872916017157
4.142716297736534 1.3493460224659966
4.192931040739402 1.3600756804475478
4.2431457837422695 1.3681214910433777
4.293360526745136 1.3771788836243681
4.343575269748003 1.3183673528275732
4.39379001275087 1.2525912985064271
4.444004755753737 1.199659392832592
4.494219498756604 1.281808298315009
4.544434241759472 1.2401217791261587
4.594648984762339 1.0662944811785529
4.644863727765205 1.0607530264252696
4.695078470768072 1.0189236765757639
4.74529321377094 0.9940740898263842
4.795507956773807 0.891623785125257
4.845722699776674 0.8444384748575995
4.895937442779541 0.7705800434100938
4.946152185782408 0.8869564884259429
4.996366928785275 0.765137942476106
5.046581671788142 0.7220976192242979
5.09679641479101 0.9336972574530676
5.147011157793877 0.7196716171275503
5.197225900796743 0.7515561829362887
5.24744064379961 0.8311831397055789
5.297655386802478 0.8923904926101459
5.347870129805345 0.861157851047681
5.398084872808212 0.8657774462321435
5.448299615811079 0.88782787159186
5.498514358813946 0.9365429408531319
5.5487291018168134 0.8573855024568566
5.59894384481968 0.7871235762732717
5.649158587822548 0.8486666040794484
5.699373330825415 0.9213933673062129
5.749588073828281 0.9110640138082756
5.799802816831148 0.8942244459875545
5.850017559834016 0.8748626197266841
5.900232302836883 0.8458327746264883
5.95044704583975 1.0418066601094629
6.000661788842617 0.9343277718891917
6.050876531845484 1.0430563578769088
6.101091274848351 1.0355200235833784
6.151306017851218 1.0253195495843161
6.201520760854086 0.9718549395669245
6.251735503856953 1.0343880210023584
6.301950246859819 1.1178248362897496
6.352164989862686 1.0923655710017168
6.402379732865554 1.1251996284596992
6.452594475868421 1.126719493046213
6.502809218871288 1.125869958363468
6.553023961874155 1.102296978329488
6.603238704877022 1.104509225034763
6.653453447879889 1.0467399701210804
6.703668190882756 1.081713361994391
6.753882933885624 1.0517415921101785
6.804097676888491 1.0867176566153647
6.854312419891357 0.9578473951969702
6.904527162894224 1.0456607842360186
6.954741905897092 0.9436985781577872
7.004956648899959 0.9589758296226009
7.055171391902826 0.9974989084970488
7.105386134905693 0.878251507377265
7.15560087790856 0.9770791719264184
7.205815620911427 0.9089895841953638
7.256030363914294 1.0025270523837793
7.306245106917161 0.9046552839602059
7.356459849920029 0.9272781219031163
7.406674592922895 0.9659864179312001
7.456889335925762 1.0660860485282362
7.50710407892863 1.0088155887704047
7.557318821931497 0.9900032989779675
7.607533564934364 0.9726597853640765
7.657748307937231 0.9773972679212324
7.707963050940098 0.9098649765860947
7.758177793942965 0.9537166624064793
7.808392536945832 0.8957484883005093
