# Supplementary material for: Distinct solvation patterns of OH− versus H3O+ charge defects at electrified gold/water interfaces govern their properties
Source: Nat Commun. 2025 Sep 19;16:8325. doi: 10.1038/s41467-025-63832-1 (PMC12449469; doi:10.1038/s41467-025-63832-1)
Supplement: Supplementary file 4 — Source Data [file 41467_2025_63832_MOESM4_ESM.zip › data/si/fig8/panel_b/rdf_Oa-Ow-if-m3v.dat]

0.07532211450430062 0.0
0.1255368575071677 0.0
0.1757516005100348 0.0
0.2259663435129019 0.0
0.276181086515769 0.0
0.32639582951863605 0.0
0.37661057252150315 0.0
0.42682531552437025 0.0
0.47704005852723735 0.0
0.5272548015301044 0.0
0.5774695445329715 0.0
0.6276842875358386 0.0
0.6778990305387056 0.0
0.7281137735415728 0.0
0.7783285165444398 0.0
0.828543259547307 0.0
0.878758002550174 0.0
0.9289727455530412 0.0
0.9791874885559082 0.0
1.0294022315587754 0.0
1.0796169745616424 0.0
1.1298317175645094 0.0
1.1800464605673766 0.0
1.2302612035702436 0.0
1.2804759465731106 0.0
1.3306906895759778 0.0
1.380905432578845 0.0
1.431120175581712 0.0
1.481334918584579 0.0
1.5315496615874462 0.0
1.5817644045903134 0.0
1.6319791475931802 0.0
1.6821938905960474 0.0
1.7324086335989146 0.0
1.7826233766017816 0.0
1.8328381196046486 0.0
1.8830528626075158 0.0
1.933267605610383 0.0
1.98348234861325 0.0
2.033697091616117 0.0
2.083911834618984 0.0
2.134126577621851 0.0
2.1843413206247186 0.0
2.2345560636275854 0.0
2.284770806630452 0.0
2.33498554963332 0.06223339575373116
2.3852002926361866 0.35293920274184715
2.4354150356390534 1.869255639077133
2.485629778641921 4.126709566591313
2.535844521644788 4.600272794290317
2.586059264647655 5.007698424813344
2.636274007650522 3.070717867578751
2.686488750653389 2.1817995729780764
2.7367034936562566 0.974570499690836
2.7869182366591234 1.4393597716209574
2.83713297966199 0.3699277798904155
2.887347722664858 0.37198068103459214
2.9375624656677246 0.4609987874319405
2.9877772086705914 0.6444606537346858
3.037991951673459 0.8908520321989853
3.088206694676326 0.7166170329995083
3.138421437679193 0.4259259113222921
3.1886361806820602 0.48012195007645925
3.238850923684927 0.46089615163687686
3.289065666687794 0.5621428330230787
3.3392804096906614 0.6421046137730821
3.389495152693528 0.5745972445857248
3.439709895696396 0.6117884027952859
3.4899246386992626 0.559638727089144
3.5401393817021294 0.590265923680171
3.590354124704997 0.6739522347180869
3.640568867707864 0.5485432926984039
3.6907836107107306 0.6809263871430045
3.7409983537135982 1.056718528653074
3.791213096716465 1.6340362275691798
3.841427839719332 1.0390806728184903
3.8916425827221994 0.8334510834270634
3.941857325725066 1.0637772273548396
3.992072068727934 1.4350127227659173
4.042286811730801 0.8893542084326536
4.092501554733667 0.9207799293949792
4.142716297736534 0.9925482542380797
4.192931040739402 1.0672024870474595
4.2431457837422695 1.3389559693520698
4.293360526745136 2.086429869537358
4.343575269748003 1.3483955210236527
4.39379001275087 1.2175931899786259
4.444004755753737 1.1047365906813622
4.494219498756604 1.3234448299220674
4.544434241759472 1.430028199136395
4.594648984762339 1.6087795431221732
4.644863727765205 1.547144633947306
4.695078470768072 1.1695219144306093
4.74529321377094 1.1390339636785796
4.795507956773807 1.1085039114885684
4.845722699776674 1.1046707486147953
4.895937442779541 1.1663095190385366
4.946152185782408 1.0559432698517794
4.996366928785275 1.032819842396921
5.046581671788142 1.6830407547410133
5.09679641479101 1.446132993239436
5.147011157793877 1.0995052255550501
5.197225900796743 0.7139446469177868
5.24744064379961 0.7379320937088536
5.297655386802478 0.8068755814121639
5.347870129805345 0.6339125800725797
5.398084872808212 0.565044768150272
5.448299615811079 0.5966398118199658
5.498514358813946 0.62288764341252
5.5487291018168134 0.645831539811785
5.59894384481968 0.785817452604107
5.649158587822548 0.7479430659391278
5.699373330825415 0.7804470272219433
5.749588073828281 0.8722222768404085
5.799802816831148 0.7107014501668284
5.850017559834016 0.7356030232193638
5.900232302836883 0.7024790055034996
5.95044704583975 0.7048600975941028
6.000661788842617 0.6735820015378412
6.050876531845484 0.6942026987229227
6.101091274848351 0.766581595087031
6.151306017851218 1.1353196179754264
6.201520760854086 0.8310305734546198
6.251735503856953 0.8060105076762658
6.301950246859819 0.9357562489705772
6.352164989862686 0.9610580222947094
6.402379732865554 0.941349748336781
6.452594475868421 0.8943077698706514
6.502809218871288 1.194588793105518
6.553023961874155 1.1440582732707472
6.603238704877022 1.2612141703063462
6.653453447879889 1.2352228314612572
6.703668190882756 0.9594369413525355
6.753882933885624 0.9748131382149376
6.804097676888491 0.9786665182822224
6.854312419891357 0.9135752805068794
6.904527162894224 1.075510684901279
6.954741905897092 1.2052154573142644
7.004956648899959 1.3727061241032434
7.055171391902826 1.4206721222898113
7.105386134905693 1.2007893808358674
7.15560087790856 1.0909006498163751
7.205815620911427 0.992025441111802
7.256030363914294 0.9502866568848412
7.306245106917161 0.8549112886266919
7.356459849920029 0.8881959428409957
7.406674592922895 0.9372490767415139
7.456889335925762 0.937567339154003
7.50710407892863 0.9722674460997721
7.557318821931497 0.8130150630768348
7.607533564934364 0.9342680378878071
7.657748307937231 0.9781487378511453
7.707963050940098 0.9571492335460785
7.758177793942965 0.9055015564523072
7.808392536945832 0.835636811188191
