# Supplementary material for: Distinct solvation patterns of OH− versus H3O+ charge defects at electrified gold/water interfaces govern their properties
Source: Nat Commun. 2025 Sep 19;16:8325. doi: 10.1038/s41467-025-63832-1 (PMC12449469; doi:10.1038/s41467-025-63832-1)
Supplement: Supplementary file 4 — Source Data [file 41467_2025_63832_MOESM4_ESM.zip › data/si/fig8/panel_b/rdf_Ow-Ow-bl-m3v.dat]

0.1255368575071677 0.0
0.1757516005100348 0.0
0.2259663435129019 0.0
0.276181086515769 0.0
0.32639582951863605 0.0
0.37661057252150315 0.0
0.42682531552437025 0.0
0.47704005852723735 0.0
0.5272548015301044 0.0
0.5774695445329715 0.0
0.6276842875358386 0.0
0.6778990305387056 0.0
0.7281137735415728 0.0
0.7783285165444398 0.0
0.828543259547307 0.0
0.878758002550174 0.0
0.9289727455530412 0.0
0.9791874885559082 0.0
1.0294022315587754 0.0
1.0796169745616424 0.0
1.1298317175645094 0.0
1.1800464605673766 0.0
1.2302612035702436 0.0
1.2804759465731106 0.0
1.3306906895759778 0.0
1.380905432578845 0.0
1.431120175581712 0.0
1.481334918584579 0.0
1.5315496615874462 0.0
1.5817644045903134 0.0
1.6319791475931802 0.0
1.6821938905960474 0.0
1.7324086335989146 0.0
1.7826233766017816 0.0
1.8328381196046486 0.0
1.8830528626075158 0.0
1.933267605610383 0.0
1.98348234861325 0.0
2.033697091616117 0.0
2.083911834618984 0.0
2.134126577621851 0.0
2.1843413206247186 0.0
2.2345560636275854 0.0
2.284770806630452 0.0
2.33498554963332 0.0
2.3852002926361866 0.00045379614726182233
2.4354150356390534 0.005679039534491446
2.485629778641921 0.039058306101595296
2.535844521644788 0.15998459995569211
2.586059264647655 0.4520331459504627
2.636274007650522 0.9221856060753059
2.686488750653389 1.493480020847457
2.7367034936562566 1.9751718848032604
2.7869182366591234 2.2524054484333114
2.83713297966199 2.308188652985422
2.887347722664858 2.171419836893311
2.9375624656677246 1.9585332673743978
2.9877772086705914 1.7019440245356143
3.037991951673459 1.4641911170671598
3.088206694676326 1.2755812907850608
3.138421437679193 1.134776714615611
3.1886361806820602 1.0058708207290767
3.238850923684927 0.9230404661073001
3.289065666687794 0.8601390815139641
3.3392804096906614 0.8352423846222445
3.389495152693528 0.8180493483090572
3.439709895696396 0.8165067614821461
3.4899246386992626 0.8299872823759435
3.5401393817021294 0.857572344012986
3.590354124704997 0.8738149644244578
3.640568867707864 0.885727448234015
3.6907836107107306 0.9137155491176844
3.7409983537135982 0.9251561011856795
3.791213096716465 0.9587725329463174
3.841427839719332 0.9719016406027218
3.8916425827221994 0.9967275525050219
3.941857325725066 1.0067274570891378
3.992072068727934 1.0288972766691895
4.042286811730801 1.0524614608217802
4.092501554733667 1.069578759542041
4.142716297736534 1.098725317028293
4.192931040739402 1.1078763132437652
4.2431457837422695 1.1261166867753905
4.293360526745136 1.136097740019188
4.343575269748003 1.1463664356085586
4.39379001275087 1.1395748736878386
4.444004755753737 1.1426068657967243
4.494219498756604 1.1259035947021994
4.544434241759472 1.1222593476769507
4.594648984762339 1.1095797222325392
4.644863727765205 1.099342482006506
4.695078470768072 1.082898650511474
4.74529321377094 1.0671453939579212
4.795507956773807 1.0470312016144565
4.845722699776674 1.03820764228202
4.895937442779541 1.0120684747937212
4.946152185782408 0.9954635546793144
4.996366928785275 0.9733792965076404
5.046581671788142 0.9660779006073886
5.09679641479101 0.9342336962676202
5.147011157793877 0.9130956822256436
5.197225900796743 0.8881950524688252
5.24744064379961 0.8826332919001945
5.297655386802478 0.8688300797150843
5.347870129805345 0.8602997029591167
5.398084872808212 0.8481970547065977
5.448299615811079 0.8464475411434444
5.498514358813946 0.8386742246063499
5.5487291018168134 0.8278433509713617
5.59894384481968 0.8320646001969658
5.649158587822548 0.8445322430389892
5.699373330825415 0.8616426256359618
5.749588073828281 0.8587814470744777
5.799802816831148 0.8745455564796761
5.850017559834016 0.8851904628817816
5.900232302836883 0.8964667492078785
5.95044704583975 0.9133570446667081
6.000661788842617 0.9341704510290157
6.050876531845484 0.9407303336519396
6.101091274848351 0.9580921306565696
6.151306017851218 0.9704703009651362
6.201520760854086 0.9875115771108397
6.251735503856953 1.0022801297209079
6.301950246859819 1.0122387789998397
6.352164989862686 1.026930855160418
6.402379732865554 1.045871024340006
6.452594475868421 1.056253142283162
6.502809218871288 1.06054410615664
6.553023961874155 1.065561871004481
6.603238704877022 1.0737583954546905
6.653453447879889 1.0818520577870474
6.703668190882756 1.085032393503903
6.753882933885624 1.0895813410849777
6.804097676888491 1.0818953274987382
6.854312419891357 1.0835968670140976
6.904527162894224 1.0828297511612837
6.954741905897092 1.07047715090915
7.004956648899959 1.061516142249581
7.055171391902826 1.0597843277929448
7.105386134905693 1.0623572176756473
7.15560087790856 1.0513606228541694
7.205815620911427 1.0373853083607734
7.256030363914294 1.0210884135983296
7.306245106917161 1.0151591382006562
7.356459849920029 1.0132739789103318
7.406674592922895 0.9984243562934014
7.456889335925762 0.9867509517536837
7.50710407892863 0.9919200927636765
7.557318821931497 0.9730713061957085
7.607533564934364 0.9411759183666811
7.657748307937231 0.9133172224040879
7.707963050940098 0.8862006331058807
7.758177793942965 0.8672500219645023
7.808392536945832 0.850714429720648
