# Supplementary material for: Distinct solvation patterns of OH− versus H3O+ charge defects at electrified gold/water interfaces govern their properties
Source: Nat Commun. 2025 Sep 19;16:8325. doi: 10.1038/s41467-025-63832-1 (PMC12449469; doi:10.1038/s41467-025-63832-1)
Supplement: Supplementary file 4 — Source Data [file 41467_2025_63832_MOESM4_ESM.zip › data/si/fig8/panel_b/rdf_Ow-Ow-if-m3v.dat]

0.1255368575071677 nan
0.1757516005100348 nan
0.2259663435129019 nan
0.276181086515769 nan
0.32639582951863605 nan
0.37661057252150315 nan
0.42682531552437025 nan
0.47704005852723735 nan
0.5272548015301044 nan
0.5774695445329715 nan
0.6276842875358386 nan
0.6778990305387056 nan
0.7281137735415728 nan
0.7783285165444398 nan
0.828543259547307 nan
0.878758002550174 nan
0.9289727455530412 nan
0.9791874885559082 nan
1.0294022315587754 nan
1.0796169745616424 nan
1.1298317175645094 nan
1.1800464605673766 nan
1.2302612035702436 nan
1.2804759465731106 nan
1.3306906895759778 nan
1.380905432578845 nan
1.431120175581712 nan
1.481334918584579 nan
1.5315496615874462 nan
1.5817644045903134 nan
1.6319791475931802 nan
1.6821938905960474 nan
1.7324086335989146 nan
1.7826233766017816 nan
1.8328381196046486 nan
1.8830528626075158 nan
1.933267605610383 nan
1.98348234861325 nan
2.033697091616117 nan
2.083911834618984 nan
2.134126577621851 nan
2.1843413206247186 nan
2.2345560636275854 nan
2.284770806630452 nan
2.33498554963332 nan
2.3852002926361866 0.0006843527596179176
2.4354150356390534 0.006413389946478425
2.485629778641921 0.05200064398518334
2.535844521644788 0.19278118147754308
2.586059264647655 0.5145759797315772
2.636274007650522 1.0861790308007058
2.686488750653389 1.7564554047655652
2.7367034936562566 2.402319089913872
2.7869182366591234 2.7742825804587445
2.83713297966199 2.9199430891730085
2.887347722664858 2.7924403631540313
2.9375624656677246 2.5641624023333573
2.9877772086705914 2.243511262455879
3.037991951673459 1.9679566981826127
3.088206694676326 1.6889290606800207
3.138421437679193 1.4859441204389685
3.1886361806820602 1.31353375372845
3.238850923684927 1.1850659856966317
3.289065666687794 1.0916746962132962
3.3392804096906614 1.0254528533432579
3.389495152693528 0.9677556610877458
3.439709895696396 0.9337980425679007
3.4899246386992626 0.8837423760912324
3.5401393817021294 0.8818243653524878
3.590354124704997 0.8753866560332062
3.640568867707864 0.8775844832211351
3.6907836107107306 0.8719296377720652
3.7409983537135982 0.8840830056651334
3.791213096716465 0.8815743405260598
3.841427839719332 0.8926835672108147
3.8916425827221994 0.8702173533920252
3.941857325725066 0.8842424028168226
3.992072068727934 0.8900523962301803
4.042286811730801 0.8959365046586287
4.092501554733667 0.9177493709643746
4.142716297736534 0.9321242417147805
4.192931040739402 0.9373337057479812
4.2431457837422695 0.9679281677236015
4.293360526745136 0.9851283621146829
4.343575269748003 0.9980677802051682
4.39379001275087 0.9988098673878167
4.444004755753737 1.0097696070439899
4.494219498756604 1.0140926708447828
4.544434241759472 1.022258494527483
4.594648984762339 1.0278871058377896
4.644863727765205 1.052573720253378
4.695078470768072 1.0372942316326652
4.74529321377094 1.0332418013484914
4.795507956773807 1.0050215806364766
4.845722699776674 0.9980391759112398
4.895937442779541 0.9892825422286621
4.946152185782408 0.982544237100385
4.996366928785275 0.9668829067148544
5.046581671788142 0.9609263377295374
5.09679641479101 0.9542697845621447
5.147011157793877 0.9562813655937121
5.197225900796743 0.9559174059588572
5.24744064379961 0.9233378310404751
5.297655386802478 0.9012927797772935
5.347870129805345 0.8886675327436871
5.398084872808212 0.892957895864382
5.448299615811079 0.8704463535767878
5.498514358813946 0.851600948453545
5.5487291018168134 0.8580471765981539
5.59894384481968 0.8695478814342357
5.649158587822548 0.8911457170977714
5.699373330825415 0.872104263205345
5.749588073828281 0.8830274234699205
5.799802816831148 0.9040686541636354
5.850017559834016 0.9065499626795754
5.900232302836883 0.9153955745103859
5.95044704583975 0.9244518639913313
6.000661788842617 0.961043698638926
6.050876531845484 0.9639456324075865
6.101091274848351 0.9649370531027395
6.151306017851218 0.9735253369639205
6.201520760854086 0.9969278944767794
6.251735503856953 1.0221332812896273
6.301950246859819 1.0265776118308003
6.352164989862686 1.0353801972326118
6.402379732865554 1.0438420800894606
6.452594475868421 1.0663705299452297
6.502809218871288 1.0362002447121919
6.553023961874155 1.04636246421954
6.603238704877022 1.0564863114535974
6.653453447879889 1.0636405776012312
6.703668190882756 1.0642845342519327
6.753882933885624 1.0579957614318651
6.804097676888491 1.0539213525787803
6.854312419891357 1.051086236819741
6.904527162894224 1.0636514469284986
6.954741905897092 1.0513046837295479
7.004956648899959 1.0779293988113052
7.055171391902826 1.0727240740822095
7.105386134905693 1.0569300496132341
7.15560087790856 1.0562702132136599
7.205815620911427 1.0407369340699049
7.256030363914294 1.0178867243988612
7.306245106917161 1.0364793001453616
7.356459849920029 1.0108875136684912
7.406674592922895 1.000305952536683
7.456889335925762 1.0035516375523035
7.50710407892863 0.9878260546852723
7.557318821931497 0.9639039955889867
7.607533564934364 0.9316084143214317
7.657748307937231 0.89268621983648
7.707963050940098 0.8665759367452226
7.758177793942965 0.8445952454453582
7.808392536945832 0.8108294512765983
