# Supplementary material for: Distinct solvation patterns of OH− versus H3O+ charge defects at electrified gold/water interfaces govern their properties
Source: Nat Commun. 2025 Sep 19;16:8325. doi: 10.1038/s41467-025-63832-1 (PMC12449469; doi:10.1038/s41467-025-63832-1)
Supplement: Supplementary file 4 — Source Data [file 41467_2025_63832_MOESM4_ESM.zip › data/si/fig8/panel_c/rdf_Ozundel-Ow-bl-0v.dat]

0.07532211450430062 0.0
0.1255368575071677 0.0
0.1757516005100348 0.0
0.2259663435129019 0.0
0.276181086515769 0.0
0.32639582951863605 0.0
0.37661057252150315 0.0
0.42682531552437025 0.0
0.47704005852723735 0.0
0.5272548015301044 0.0
0.5774695445329715 0.0
0.6276842875358386 0.0
0.6778990305387056 0.0
0.7281137735415728 0.0
0.7783285165444398 0.0
0.828543259547307 0.0
0.878758002550174 0.0
0.9289727455530412 0.0
0.9791874885559082 0.0
1.0294022315587754 0.0
1.0796169745616424 0.0
1.1298317175645094 0.0
1.1800464605673766 0.0
1.2302612035702436 0.0
1.2804759465731106 0.0
1.3306906895759778 0.0
1.380905432578845 0.0
1.431120175581712 0.0
1.481334918584579 0.0
1.5315496615874462 0.0
1.5817644045903134 0.0
1.6319791475931802 0.0
1.6821938905960474 0.0
1.7324086335989146 0.0
1.7826233766017816 0.0
1.8328381196046486 0.0
1.8830528626075158 0.0
1.933267605610383 0.0
1.98348234861325 0.0
2.033697091616117 0.0
2.083911834618984 0.0
2.134126577621851 0.0
2.1843413206247186 0.0
2.2345560636275854 0.0007147902303831236
2.284770806630452 0.03682315348273882
2.33498554963332 0.5941328814356777
2.3852002926361866 2.7003160037181146
2.4354150356390534 3.4699876659428077
2.485629778641921 2.5051110822412865
2.535844521644788 1.9756063876578915
2.586059264647655 2.3373377733604315
2.636274007650522 1.991499409340526
2.686488750653389 1.646556151503217
2.7367034936562566 1.4696835432978115
2.7869182366591234 1.1669220325373881
2.83713297966199 0.7030751963395511
2.887347722664858 0.5613170882221319
2.9375624656677246 0.5900806138902528
2.9877772086705914 0.7129040362812797
3.037991951673459 0.5691091016978619
3.088206694676326 0.7402849237180865
3.138421437679193 0.9730564614685471
3.1886361806820602 0.7409826376746891
3.238850923684927 0.9722664931611886
3.289065666687794 1.0625907447295693
3.3392804096906614 0.8612731838046143
3.389495152693528 0.9907361163210239
3.439709895696396 0.8354806075263258
3.4899246386992626 0.9908631952183633
3.5401393817021294 1.0488429346531218
3.590354124704997 1.121110922005299
3.640568867707864 1.0865701402475563
3.6907836107107306 1.098783036550158
3.7409983537135982 1.0658744063284102
3.791213096716465 1.0801720432162742
3.841427839719332 1.220176246316551
3.8916425827221994 1.2732607923626895
3.941857325725066 1.184569514166086
3.992072068727934 1.1560772751205861
4.042286811730801 1.309270988992473
4.092501554733667 1.115196204183907
4.142716297736534 1.1784410249975512
4.192931040739402 1.3785155338300266
4.2431457837422695 1.1475326314542855
4.293360526745136 1.15549558497606
4.343575269748003 1.2024081848715211
4.39379001275087 1.329394052676894
4.444004755753737 1.3231350919928087
4.494219498756604 1.2114907804011457
4.544434241759472 1.4849166170562231
4.594648984762339 1.2793626329809848
4.644863727765205 1.1640337230201843
4.695078470768072 1.0850745110884423
4.74529321377094 1.0211444280352835
4.795507956773807 0.829318036674062
4.845722699776674 0.848803469644881
4.895937442779541 0.9038046447919404
4.946152185782408 0.6955259676929071
4.996366928785275 0.8119812339230965
5.046581671788142 0.7286805241565193
5.09679641479101 0.8029425056185318
5.147011157793877 0.7748524399470326
5.197225900796743 0.8870373387829884
5.24744064379961 0.755637973984573
5.297655386802478 0.7583879703501232
5.347870129805345 0.7436842257648713
5.398084872808212 0.7727586673265581
5.448299615811079 0.9002074148032249
5.498514358813946 0.7769746384413252
5.5487291018168134 0.9081985811975988
5.59894384481968 0.9540893511277859
5.649158587822548 0.861088959708615
5.699373330825415 0.8375549337339786
5.749588073828281 0.842641601787605
5.799802816831148 0.9112916682762107
5.850017559834016 0.8367018215864529
5.900232302836883 0.8543824223394392
5.95044704583975 1.0513983041909154
6.000661788842617 0.9016755444927457
6.050876531845484 1.0729487564588933
6.101091274848351 1.0885691000098998
6.151306017851218 0.9562957887431839
6.201520760854086 0.9814277237261987
6.251735503856953 1.1152348051632919
6.301950246859819 0.8926343342487247
6.352164989862686 1.0812249644834304
6.402379732865554 1.056716292378037
6.452594475868421 1.0719398510043434
6.502809218871288 0.9518549563948433
6.553023961874155 1.0193679603442614
6.603238704877022 1.0745809052909305
6.653453447879889 0.9817881549554447
6.703668190882756 1.1611538082542974
6.753882933885624 0.9521714930813924
6.804097676888491 0.9324728932125137
6.854312419891357 0.9296070268611885
6.904527162894224 1.0931183843774686
6.954741905897092 1.0595618507502662
7.004956648899959 1.213159424595923
7.055171391902826 1.2130866657990618
7.105386134905693 1.0064072204768904
7.15560087790856 0.9429460473583561
7.205815620911427 1.1044778000399287
7.256030363914294 0.9294701139955857
7.306245106917161 1.0103157244734344
7.356459849920029 0.9172561171526084
7.406674592922895 0.9202402834641616
7.456889335925762 0.8904197336548207
7.50710407892863 0.8562304321983931
7.557318821931497 0.9910618021659455
7.607533564934364 0.9778331209468321
7.657748307937231 0.7283010418323262
7.707963050940098 0.8889597507457642
7.758177793942965 0.852181882571264
7.808392536945832 0.85860756772838
